# Supplementary material for: Genome Wide Association Identifies PPFIA1 as a Candidate Gene for Acute Lung Injury Risk Following Major Trauma
Source: PLoS One. 2012 Jan 25;7(1):e28268. doi: 10.1371/journal.pone.0028268 (PMC3266233; doi:10.1371/journal.pone.0028268)
Supplement: Table S2 — Imputed Phase 1 loci with p<0.01 for ALI association. (Abbreviations: CHR, chromosome; SNP, single nucleotide polymorphism; BP, base pair location; OR, odds ratio; ANNOT, annotated locus). (XLSX) [file pone.0028268.s003.xlsx]

## Sheet: DIscovery.Imputed.All.logistic
Chromosome	SNP	BP	OR	p-value	Annotated locus
2	rs12473379	177154569	0.6913	2.12e-07	.
2	rs1448522	177150886	0.7038	7.88e-07	.
2	rs2922346	177153955	0.7045	8.14e-07	.
2	rs4893896	177161150	0.7083	2e-06	.
2	rs1075120	177179703	1.401	2.35e-06	.
2	rs4378837	177180009	1.397	2.91e-06	.
2	rs1448528	177185096	1.397	2.91e-06	.
13	rs1556267	77578421	1.444	3e-06	.
14	rs10151686	29536217	2.04	3.07e-06	.
2	rs4893907	177179469	1.4	3.37e-06	.
2	rs4893900	177164690	0.7138	3.39e-06	.
13	rs1556268	77578226	1.441	3.95e-06	.
4	rs10516865	91324324	3.964	4.27e-06	FAM190A
6	rs6458525	46925941	1.433	4.95e-06	.
6	rs9357517	46923281	1.465	5.32e-06	.
2	rs2922338	177139853	1.462	5.44e-06	.
12	rs337650	91227037	0.6909	5.98e-06	.
14	rs8003383	29558841	1.958	5.98e-06	.
3	rs6550619	21717653	0.6812	6e-06	ZNF385D
14	rs10134333	29571122	1.959	6.17e-06	.
14	rs10134820	29571636	1.959	6.17e-06	.
6	rs1206917	9881150	0.7113	6.26e-06	.
3	rs11710743	21707118	0.6827	6.4e-06	ZNF385D
14	rs1957395	44829239	2.804	7.11e-06	.
14	rs10138555	29559716	1.936	8.52e-06	.
14	rs1440983	29563012	1.936	8.52e-06	.
14	rs10483389	29565470	1.936	8.52e-06	.
14	rs8016859	29554473	1.939	8.61e-06	.
12	rs337662	91229038	0.723	9.19e-06	.
6	rs7759681	46924432	1.456	1.01e-05	.
6	rs1819371	46925233	1.446	1.13e-05	.
6	rs872019	46874427	1.405	1.15e-05	MEP1A
6	rs3799859	46875604	1.405	1.15e-05	MEP1A
6	rs9357516	46880493	1.405	1.15e-05	MEP1A
6	rs3799857	46884296	1.405	1.15e-05	MEP1A
6	rs1410826	46889141	1.405	1.15e-05	MEP1A
6	rs9349377	46914342	1.39	1.15e-05	MEP1A
6	rs9395218	46935198	1.432	1.16e-05	GPR116
6	rs1928274	46945349	1.432	1.18e-05	GPR116
3	rs16943	51849719	0.7097	1.19e-05	.
18	rs9963583	36178643	2.075	1.2e-05	.
6	rs236410	36863380	1.362	1.29e-05	CPNE5
4	rs10022153	180777012	0.5678	1.32e-05	.
13	rs2775094	77591302	1.412	1.34e-05	.
6	rs2281443	46933554	1.429	1.38e-05	GPR116
6	rs9367258	46930548	1.428	1.46e-05	GPR116
13	rs7994003	77590013	1.408	1.53e-05	.
13	rs4941822	35351613	0.7373	1.82e-05	MIR548F5|DCLK1
13	rs4943350	35351860	0.7373	1.82e-05	MIR548F5|DCLK1
13	rs2051090	35352193	0.7373	1.82e-05	MIR548F5|DCLK1
16	rs6564046	83091198	1.413	1.89e-05	KIAA1609
6	rs3778481	46893009	1.395	1.91e-05	MEP1A
22	rs4821633	36068567	0.7256	1.98e-05	.
6	rs10948711	52618624	0.7373	2.1e-05	.
13	rs9545602	35354503	0.7392	2.11e-05	MIR548F5|DCLK1
13	rs9545604	35354942	0.7392	2.11e-05	MIR548F5|DCLK1
13	rs1936002	35354084	0.7393	2.12e-05	MIR548F5|DCLK1
5	rs10515441	111563400	1.528	2.15e-05	EPB41L4A
4	rs12502711	185103650	0.7429	2.28e-05	STOX2
4	rs3910143	89705203	1.703	2.53e-05	.
6	rs7752356	52617307	0.7359	2.56e-05	.
6	rs2297019	46911061	1.389	2.59e-05	MEP1A
14	rs11847697	29584863	1.961	2.69e-05	.
3	rs227	7881607	0.7053	2.88e-05	.
3	rs6784935	21720881	0.7272	3.01e-05	ZNF385D
3	rs2335812	21664632	0.702	3.03e-05	ZNF385D
3	rs3936575	21657498	0.7041	3.07e-05	ZNF385D
6	rs10948709	52618456	0.7433	3.16e-05	.
6	rs10948710	52618532	0.7433	3.16e-05	.
22	rs5756636	36065915	0.7046	3.17e-05	.
7	rs6461538	21159113	1.335	3.26e-05	.
6	rs9462631	40587780	1.446	3.36e-05	LRFN2
10	rs1998634	27087599	1.356	3.37e-05	ABI1
11	rs10047496	79058414	2.204	3.42e-05	.
3	rs4298061	21701367	0.7077	3.45e-05	ZNF385D
7	rs4721986	21164413	1.333	3.49e-05	.
11	rs11225640	102645140	1.757	3.54e-05	DYNC2H1
20	rs6071615	36934826	1.829	3.57e-05	PPP1R16B
3	rs7644742	21709238	0.7488	3.67e-05	ZNF385D
6	rs4440469	17441317	0.7399	3.68e-05	.
9	rs7860431	83400029	0.2901	3.69e-05	TLE1
20	rs6065096	36934754	1.826	3.69e-05	PPP1R16B
16	rs12923086	83090602	1.367	3.88e-05	KIAA1609
16	rs12923106	83090646	1.367	3.88e-05	KIAA1609
7	rs7779517	156206849	1.52	4.06e-05	LMBR1
7	rs7807076	156217612	1.52	4.06e-05	LMBR1
13	rs4941823	35351926	1.335	4.13e-05	MIR548F5|DCLK1
3	rs12491351	21688214	0.7108	4.23e-05	ZNF385D
3	rs9839129	21687559	0.7111	4.33e-05	ZNF385D
12	rs337661	91228867	0.7474	4.39e-05	.
18	rs9961211	5146547	1.692	4.44e-05	C18orf42
19	rs12972180	56710352	1.394	4.45e-05	.
9	rs16906059	2411084	1.519	4.55e-05	.
9	rs869106	2411273	1.519	4.55e-05	.
3	rs7619318	21648604	0.7127	4.59e-05	ZNF385D
5	rs4869220	94109077	1.358	4.63e-05	MCTP1
7	rs11977013	40639214	0.6334	4.66e-05	C7orf10
3	rs17016845	284858	1.408	4.78e-05	CHL1
5	rs4869219	94108871	1.357	4.78e-05	MCTP1
3	rs986503	21689107	0.7075	4.8e-05	ZNF385D
3	rs1490157	21694250	0.7137	4.85e-05	ZNF385D
7	rs12112656	21155602	1.328	4.91e-05	.
6	rs4711465	36865781	0.7397	4.93e-05	CPNE5
6	rs4714031	37078989	0.6652	4.94e-05	.
5	rs11739676	2294153	1.482	4.95e-05	.
6	rs4716138	17476951	0.7468	4.96e-05	.
6	rs1575046	17477173	0.7468	4.96e-05	.
4	rs6827799	146467052	0.7204	5.15e-05	.
8	rs2063080	19053282	1.522	5.24e-05	.
5	rs17418283	94180344	1.362	5.25e-05	MCTP1
2	rs421576	40343513	1.459	5.39e-05	SLC8A1
7	rs10265924	156214655	1.676	5.4e-05	LMBR1
7	rs6956540	139552204	0.7483	5.44e-05	.
7	rs887721	21151187	1.324	5.46e-05	.
12	rs1948656	91255415	0.7454	5.54e-05	.
2	rs4078407	239500181	1.323	5.56e-05	.
6	rs947209	17461476	0.7479	5.59e-05	.
7	rs11973006	40604890	0.6604	5.64e-05	C7orf10
3	rs2728988	22275887	0.7352	5.66e-05	.
7	rs2107809	10212896	0.7325	5.7e-05	.
12	rs427600	91244793	0.7532	5.74e-05	.
12	rs418571	91248287	0.7532	5.74e-05	.
12	rs428699	91252729	0.7532	5.74e-05	.
8	rs447516	17677017	0.6569	5.75e-05	MTUS1
6	rs4587177	17441351	0.7389	5.79e-05	.
6	rs13195890	17463364	0.7484	5.8e-05	.
11	rs11225573	102529699	1.68	5.83e-05	DYNC2H1
3	rs12496761	160116420	1.392	5.98e-05	.
6	rs9477397	17460424	0.7494	6.08e-05	.
6	rs12526619	17460408	0.7496	6.16e-05	.
11	rs12360974	102583839	1.68	6.27e-05	DYNC2H1
12	rs337663	91229335	0.7532	6.27e-05	.
11	rs11225600	102574151	1.679	6.33e-05	DYNC2H1
7	rs6956277	40611786	0.6622	6.36e-05	C7orf10
7	rs17171747	40614735	0.6622	6.36e-05	C7orf10
7	rs6948724	40622800	0.6622	6.38e-05	C7orf10
10	rs12572559	26206238	0.7478	6.43e-05	.
3	rs1021351	21664198	0.7152	6.47e-05	ZNF385D
5	rs4075202	1296475	0.5061	6.47e-05	SLC6A18
7	rs10486811	40617380	0.6625	6.51e-05	C7orf10
5	rs4868395	173757203	1.332	6.52e-05	.
10	rs2368184	27079523	1.329	6.52e-05	ABI1
3	rs7649561	21645883	0.7029	6.53e-05	ZNF385D
11	rs11225604	102584883	1.678	6.55e-05	DYNC2H1
10	rs1590445	27111256	1.324	6.64e-05	ABI1
10	rs10829064	27112995	1.324	6.64e-05	ABI1
6	rs12181871	17458478	0.7507	6.68e-05	.
10	rs17123786	109860281	0.5339	6.7e-05	.
18	rs1943413	34491676	0.7499	6.7e-05	.
5	rs4958136	133026607	1.364	6.74e-05	.
12	rs381966	91253820	0.75	6.77e-05	.
6	rs7758198	17477593	0.7431	6.8e-05	.
10	rs3802612	27077899	1.327	6.87e-05	ABI1
16	rs12933519	83092531	1.352	6.93e-05	KIAA1609
1	rs12128431	186428851	1.538	6.97e-05	.
1	rs12143302	186428950	1.538	6.97e-05	.
3	rs7628715	12882090	6.81	6.97e-05	.
10	rs1998632	27087745	1.324	7.03e-05	ABI1
8	rs6986413	54208068	23.72	7.28e-05	.
16	rs1005410	13608875	0.7331	7.3e-05	.
16	rs6498721	17553695	2.981	7.3e-05	.
3	rs491944	191372926	0.7107	7.36e-05	.
5	rs6876769	173760756	1.328	7.48e-05	.
5	rs1427959	173761561	1.328	7.48e-05	.
10	rs1031858	27085393	1.325	7.51e-05	ABI1
7	rs7797205	139561430	0.7546	7.52e-05	.
5	rs1421642	173761801	1.327	7.54e-05	.
22	rs6005977	27786733	2.005	7.56e-05	C22orf31
3	rs729286	22260566	0.7396	7.59e-05	.
5	rs293035	94303885	0.7183	7.62e-05	MCTP1
6	rs7771454	17477549	0.7468	7.62e-05	.
5	rs6554677	1289291	0.4955	7.63e-05	SLC6A18
8	rs333067	19052352	0.7334	7.75e-05	.
11	rs11225593	102569898	1.649	7.8e-05	DYNC2H1
7	rs1295127	16284152	2.493	7.83e-05	ISPD
12	rs10846896	121498425	1.552	7.84e-05	.
12	rs2173581	121503678	1.552	7.84e-05	.
6	rs9358533	22429983	1.544	7.91e-05	.
3	rs12491669	21676240	0.7586	7.96e-05	ZNF385D
6	rs9393275	22433917	1.694	7.97e-05	.
11	rs11225594	102570381	1.648	8.04e-05	DYNC2H1
18	rs11662414	34477287	0.7521	8.05e-05	.
18	rs10502706	34478213	0.7521	8.05e-05	.
3	rs9827612	24931957	1.325	8.09e-05	.
6	rs12203592	341321	0.69	8.12e-05	IRF4
6	rs9465016	17442620	0.7531	8.15e-05	.
6	rs12525145	17446204	0.7531	8.15e-05	.
7	rs7809395	10233383	0.7466	8.19e-05	.
18	rs8086448	34481457	0.7523	8.2e-05	.
7	rs6964059	40630937	0.6671	8.23e-05	C7orf10
6	rs508818	46937775	1.356	8.27e-05	GPR116
6	rs614826	46940772	1.356	8.27e-05	GPR116
10	rs10764638	27071220	1.355	8.31e-05	PDSS1
10	rs3916988	27142963	1.32	8.33e-05	ABI1
4	rs12509371	8993944	0.617	8.34e-05	.
10	rs1324637	27099614	1.32	8.36e-05	ABI1
5	rs376592	174232302	1.324	8.51e-05	.
9	rs492649	111867126	1.344	8.51e-05	PALM2-AKAP2|AKAP2
6	rs9395217	46932124	1.381	8.52e-05	GPR116
10	rs3936499	28620016	1.532	8.76e-05	.
7	rs10488062	156230037	1.658	8.79e-05	LMBR1
3	rs2336038	21720044	0.7618	8.82e-05	ZNF385D
3	rs4858344	21720422	0.7618	8.82e-05	ZNF385D
3	rs4858345	21720509	0.7618	8.82e-05	ZNF385D
11	rs11225615	102613720	1.66	8.85e-05	DYNC2H1
5	rs247754	76354973	1.351	8.89e-05	.
9	rs545955	111864122	1.343	8.94e-05	PALM2-AKAP2|AKAP2
4	rs1455724	60996026	0.7137	8.97e-05	.
10	rs2182293	27159088	1.318	9.03e-05	ABI1
5	rs17083994	94107805	1.347	9.07e-05	MCTP1
3	rs6790087	21713755	0.7632	9.09e-05	ZNF385D
8	rs17352703	5209564	0.745	9.09e-05	.
10	rs11006251	60184355	0.6874	9.14e-05	BICC1
5	rs10060014	174230405	1.323	9.17e-05	.
10	rs4376804	27171651	1.318	9.19e-05	ABI1
3	rs1352646	21664968	0.7387	9.2e-05	ZNF385D
7	rs6959382	10227487	0.7481	9.21e-05	.
2	rs11681174	31131758	0.543	9.24e-05	GALNT14
11	rs11225641	102647104	1.709	9.26e-05	DYNC2H1
18	rs6507261	34463046	0.7537	9.31e-05	.
18	rs7240338	34464487	0.7537	9.31e-05	.
9	rs7872830	8274789	0.6857	9.33e-05	.
9	rs7872167	8274955	0.6857	9.33e-05	.
14	rs17108533	70319555	1.584	9.34e-05	MAP3K9
6	rs9262152	30788895	1.467	9.37e-05	MDC1
9	rs10116379	8274091	0.6858	9.37e-05	.
9	rs1472534	8274398	0.6858	9.37e-05	.
4	rs6537340	146469105	0.7325	9.4e-05	.
2	rs1448537	177137907	1.405	9.5e-05	.
8	rs1420825	5200488	0.4235	9.57e-05	.
11	rs11225621	102616073	1.655	9.64e-05	DYNC2H1
9	rs260221	111854644	1.338	9.66e-05	PALM2-AKAP2|AKAP2
9	rs260222	111855009	1.338	9.66e-05	PALM2-AKAP2|AKAP2
3	rs9870898	53067415	0.6935	9.73e-05	.
22	rs5766687	45907298	1.344	9.74e-05	TBC1D22A
11	rs11225625	102622722	1.654	9.75e-05	DYNC2H1
11	rs11225628	102625638	1.654	9.75e-05	DYNC2H1
6	rs13215291	17464635	0.7473	9.83e-05	.
6	rs13218797	17465031	0.7473	9.83e-05	.
5	rs396585	174234898	1.321	9.86e-05	.
9	rs521883	111866250	1.34	9.97e-05	PALM2-AKAP2|AKAP2
5	rs11743718	76353309	1.359	9.99e-05	.
11	rs11225632	102627357	1.653	9.99e-05	DYNC2H1
4	rs1511119	61002060	0.6881	0.0001002	.
11	rs2427671	114444504	0.6224	0.0001002	.
5	rs255339	94162571	1.348	0.0001004	MCTP1
9	rs1909760	8277604	0.6869	0.0001007	.
4	rs976629	61000609	0.6877	0.0001014	.
10	rs4948546	60210884	0.7036	0.0001017	BICC1
4	rs4835221	146467572	0.7301	0.0001019	.
10	rs16927348	27177340	1.351	0.0001021	ABI1
6	rs1743930	134613094	2.519	0.0001024	SGK1
8	rs7817922	5207677	0.7472	0.0001025	.
4	rs3923154	122679069	0.6323	0.0001029	.
1	rs6429059	236398496	0.7062	0.0001031	.
2	rs12471468	79375460	1.323	0.0001031	.
3	rs2944385	191344171	0.7111	0.0001033	.
4	rs6838531	53322363	0.6083	0.0001037	.
14	rs7153601	70274726	1.925	0.0001038	MAP3K9
3	rs9881055	21670825	0.7219	0.0001041	ZNF385D
22	rs5767526	45911255	1.342	0.0001041	TBC1D22A
5	rs7711505	179182736	1.861	0.0001045	SQSTM1
6	rs9349011	36867746	0.7412	0.0001061	CPNE5
3	rs4072316	75352178	0.748	0.0001063	.
3	rs12495867	75357789	0.748	0.0001063	.
3	rs12491189	75361048	0.748	0.0001063	.
3	rs7621773	22314467	0.7441	0.0001074	.
22	rs4988399	41846689	2.407	0.0001075	BIK
2	rs13409348	79393496	1.374	0.0001079	.
5	rs6556132	173780624	1.37	0.000108	.
2	rs6542214	115011131	0.755	0.0001085	DPP10
1	rs1552560	162923600	1.335	0.0001094	PBX1
8	rs6986275	11158320	0.6944	0.0001097	.
3	rs3106810	191343801	0.7122	0.0001098	.
10	rs12777552	60207147	0.7051	0.0001117	BICC1
11	rs12365377	102556316	1.633	0.0001119	DYNC2H1
11	rs2756282	33468768	1.335	0.0001122	.
20	rs11696248	43384230	0.6743	0.0001123	.
3	rs1320292	21676716	0.719	0.000113	ZNF385D
22	rs4823597	45909984	1.34	0.000113	TBC1D22A
22	rs4823469	45910678	1.34	0.000113	TBC1D22A
22	rs5766691	45911060	1.34	0.000113	TBC1D22A
2	rs6547856	28597581	1.745	0.0001131	PLB1
3	rs692909	191356159	0.7138	0.0001131	.
2	rs13407339	237980876	3.696	0.0001136	COL6A3
6	rs4467778	17458052	0.7565	0.0001139	.
10	rs10829071	27141724	1.312	0.0001141	ABI1
10	rs4749185	27142674	1.312	0.0001141	ABI1
11	rs12361541	102545354	1.631	0.0001142	DYNC2H1
6	rs13196666	17450827	0.7566	0.0001149	.
6	rs13208157	17450532	0.7567	0.0001159	.
16	rs16941642	85197606	0.5998	0.0001159	.
10	rs2031562	27190879	1.315	0.0001161	.
4	rs17067866	180774206	0.6433	0.0001162	.
16	rs11643825	83092297	1.335	0.0001163	KIAA1609
14	rs17672599	45991831	0.5504	0.0001165	.
20	rs11697800	43384251	0.6746	0.0001165	.
5	rs26913	60965739	1.327	0.0001169	.
1	rs12404655	20815782	0.7116	0.0001171	CDA
2	rs11126707	79371145	1.318	0.0001171	.
3	rs9849995	117161918	2.552	0.0001172	LSAMP
22	rs738665	45907821	1.338	0.0001177	TBC1D22A
17	rs7211741	34048662	1.354	0.0001178	.
6	rs382047	40599256	1.425	0.0001181	LRFN2
20	rs11697824	43384414	0.6748	0.0001184	.
6	rs2328097	17475871	0.743	0.0001195	.
11	rs2756283	33468270	1.334	0.0001196	.
10	rs1409128	27190099	1.344	0.0001203	.
14	rs17108540	70325249	1.574	0.0001205	MAP3K9
14	rs1669796	45983652	0.5514	0.0001216	.
5	rs3762982	76359244	1.335	0.0001217	.
7	rs17171730	40558272	0.672	0.0001217	C7orf10
4	rs6815127	60969324	0.718	0.0001218	.
4	rs1511104	60969781	0.718	0.0001218	.
3	rs4488861	21711577	0.7669	0.0001219	ZNF385D
3	rs17017010	286851	1.384	0.000122	CHL1
7	rs6948900	40585520	0.6723	0.0001226	C7orf10
5	rs3733981	167801357	0.7485	0.0001229	WWC1
9	rs563961	137114862	0.7079	0.0001229	OLFM1
3	rs2638150	22261266	0.7473	0.0001243	.
2	rs13418113	79391676	1.37	0.000125	.
2	rs2922309	177188300	1.476	0.0001253	.
9	rs7042655	8268669	0.6926	0.0001253	.
9	rs1500305	8269817	0.6926	0.0001253	.
10	rs1409130	27183878	1.314	0.0001257	ABI1
22	rs1474855	45901128	1.339	0.0001259	TBC1D22A
3	rs6807249	23714833	1.365	0.000128	.
6	rs12529404	17448151	0.7582	0.000129	.
8	rs10282750	5181881	0.5678	0.0001293	.
8	rs7002648	119494891	1.354	0.0001295	SAMD12
14	rs3829955	70269205	1.576	0.0001295	MAP3K9
4	rs17051077	131870484	1.782	0.000131	.
14	rs12883168	70330316	1.573	0.000131	MAP3K9
3	rs2638151	22262999	0.7474	0.0001318	.
10	rs10741118	27114018	1.348	0.0001318	ABI1
14	rs17108454	70271204	1.575	0.0001319	MAP3K9
8	rs17153082	11162496	0.6932	0.0001325	.
8	rs2736379	11162672	0.6932	0.0001325	.
12	rs8181750	121424226	1.535	0.000133	CLIP1
12	rs11057787	121425794	1.535	0.000133	CLIP1
12	rs11058001	121454547	1.535	0.000133	CLIP1
12	rs11058062	121469421	1.535	0.000133	CLIP1
2	rs13427217	79391492	1.368	0.0001338	.
8	rs9314565	5217548	0.7594	0.0001338	.
2	rs1434172	79406627	1.33	0.000134	.
4	rs640050	23656784	0.7565	0.000134	.
5	rs10866675	173774806	1.326	0.0001343	.
2	rs732258	79372061	1.318	0.0001349	.
3	rs7641625	37642638	1.367	0.0001349	ITGA9
4	rs10471215	53250649	0.6303	0.0001355	.
11	rs16935255	40980714	1.416	0.0001355	.
11	rs16935256	40981184	1.416	0.0001355	.
5	rs17682661	76360522	1.333	0.0001356	.
2	rs4848368	115012286	0.7577	0.0001357	DPP10
11	rs2756281	33469870	1.33	0.0001365	.
10	rs3936497	28619975	1.544	0.0001375	.
5	rs166241	94121766	1.336	0.0001379	MCTP1
10	rs11597050	72284530	0.5436	0.000138	SGPL1
3	rs2054942	21673398	0.7664	0.0001384	ZNF385D
10	rs11597530	72284897	0.5437	0.0001386	SGPL1
4	rs12500617	53247384	0.6235	0.0001389	.
4	rs7674000	53252435	0.6235	0.0001389	.
4	rs13116511	153760257	2.603	0.0001394	.
14	rs12587614	79118799	2.692	0.0001402	NRXN3
18	rs4797393	10000426	0.7213	0.0001408	.
18	rs7229522	10000733	0.7213	0.0001408	.
18	rs9944814	10000833	0.7213	0.0001408	.
7	rs7776976	40539404	0.6385	0.0001415	C7orf10
4	rs12505070	53243407	0.6309	0.0001416	.
2	rs2922336	177139124	1.389	0.000142	.
9	rs260214	111849315	1.331	0.0001426	PALM2-AKAP2
11	rs4756627	40979178	1.415	0.0001431	.
10	rs9416742	60212700	0.7008	0.0001438	BICC1
10	rs7081819	60213630	0.7008	0.0001438	BICC1
4	rs10517266	53244400	0.624	0.0001439	.
3	rs9808989	24931226	1.307	0.0001446	.
4	rs10008824	30046171	1.764	0.0001446	.
4	rs9995114	30052620	1.764	0.0001446	.
4	rs16867935	30053144	1.764	0.0001446	.
10	rs2393479	60201288	0.7107	0.0001452	BICC1
3	rs6772493	24936297	1.299	0.0001463	.
6	rs1206914	9878487	1.328	0.0001469	.
10	rs17250227	109857327	0.5867	0.0001476	.
2	rs13021558	186485374	2.205	0.0001483	.
16	rs6564047	83093567	1.33	0.0001484	KIAA1609
10	rs11597890	72294373	0.5451	0.0001485	SGPL1
10	rs11595407	72299261	0.5451	0.0001485	SGPL1
10	rs11591712	72300335	0.5451	0.0001485	SGPL1
11	rs11225592	102569820	1.678	0.0001492	DYNC2H1
2	rs779379	12998058	1.457	0.0001493	.
2	rs17021589	107633416	1.713	0.0001494	.
22	rs5766693	45911305	1.338	0.0001496	TBC1D22A
10	rs6481435	60198479	0.7112	0.0001497	BICC1
10	rs2393478	60201318	0.7112	0.0001497	BICC1
10	rs2393477	60202739	0.7112	0.0001497	BICC1
10	rs10740761	60202992	0.7112	0.0001497	BICC1
20	rs2247297	61944148	0.7528	0.0001503	.
4	rs4834959	11198128	1.475	0.0001512	.
12	rs12321194	88825586	1.623	0.000152	.
3	rs7622555	12849937	6.406	0.0001525	CAND2
2	rs7584635	107622159	1.712	0.0001529	.
2	rs7587729	107622409	1.712	0.0001529	.
2	rs12162388	107624243	1.712	0.0001529	.
2	rs7560475	107626094	1.712	0.0001529	.
12	rs11614103	80143263	0.612	0.0001529	ACSS3
3	rs2728958	22268613	0.7526	0.0001544	.
15	rs12905568	98206705	0.5803	0.0001548	.
7	rs11972575	156261078	1.459	0.000155	LMBR1
8	rs1010606	119863542	0.7564	0.000155	.
3	rs11129014	21671852	0.7657	0.0001555	ZNF385D
18	rs7229707	10000882	0.7207	0.0001566	.
20	rs2427542	61952726	0.7534	0.0001573	.
2	rs11890899	107635304	1.71	0.0001576	.
16	rs567637	83091867	1.318	0.0001576	KIAA1609
16	rs7203274	76242030	1.334	0.0001578	.
7	rs11981344	156268426	1.459	0.0001584	LMBR1
10	rs7903712	60186812	0.7053	0.0001588	BICC1
5	rs3733980	167801387	0.7548	0.0001589	WWC1
9	rs475440	137114950	0.7115	0.0001591	OLFM1
5	rs7700629	94092819	1.341	0.0001592	MCTP1
9	rs1472536	8274654	0.6916	0.0001599	.
7	rs7797599	30203285	1.315	0.0001609	.
2	rs11126706	79370641	1.31	0.0001616	.
1	rs966366	20464927	0.7626	0.000162	.
19	rs398981	49180367	1.309	0.000162	ZNF155
10	rs7923382	126566493	1.368	0.0001625	.
9	rs1157099	8272909	0.6977	0.0001628	.
10	rs12355063	126562850	1.36	0.0001633	.
10	rs12247671	126565200	1.36	0.0001633	.
9	rs1392508	8270950	0.6978	0.0001641	.
9	rs1392509	8270981	0.6978	0.0001641	.
9	rs7860372	8271790	0.6978	0.0001641	.
9	rs7024924	8272399	0.6978	0.0001641	.
22	rs6008567	46941253	0.6588	0.0001648	.
4	rs7694076	53264074	0.634	0.0001649	.
4	rs2255831	146476158	0.7462	0.000165	.
19	rs425530	49180626	1.309	0.0001651	ZNF155
19	rs2546039	40150586	0.6129	0.0001661	.
5	rs7721965	173770673	1.32	0.0001665	.
8	rs7003718	116372119	0.5333	0.000167	.
3	rs2667709	191356831	0.7295	0.0001676	.
22	rs7292549	36059652	0.7114	0.000168	.
3	rs7628221	21711307	0.7714	0.0001682	ZNF385D
12	rs3817012	121405862	1.522	0.0001682	CLIP1
7	rs2041682	30190677	1.312	0.0001684	.
4	rs10028122	53272766	0.6347	0.0001689	.
13	rs9529811	70272945	1.297	0.0001689	.
5	rs12517028	173771407	1.32	0.0001693	.
8	rs13272940	5214817	1.332	0.0001699	.
9	rs1875241	8270788	0.6967	0.0001703	.
6	rs2444932	99408041	0.7179	0.0001705	.
6	rs2604065	99408232	0.7179	0.0001705	.
6	rs2604066	99410336	0.7179	0.0001705	.
6	rs2038051	99411497	0.7179	0.0001705	.
6	rs195856	99413671	0.7179	0.0001705	.
7	rs6956930	156230391	1.613	0.0001709	LMBR1
2	rs9808148	42591238	1.306	0.000171	.
2	rs13398888	42607000	1.308	0.0001715	.
16	rs8046934	76245952	1.336	0.0001715	.
8	rs10110892	5203048	0.7198	0.0001719	.
7	rs10242938	156171878	1.974	0.000172	LMBR1
11	rs483027	125979638	0.715	0.0001721	KIRREL3
4	rs2411261	53266955	0.6277	0.0001722	.
2	rs12623159	79370094	1.309	0.0001725	.
2	rs7588541	177173241	1.463	0.0001731	.
10	rs11595680	72264751	0.5508	0.0001732	SGPL1
10	rs11594636	72280773	0.5508	0.0001732	SGPL1
10	rs11596997	72284277	0.5508	0.0001732	SGPL1
10	rs11006260	60210044	0.7058	0.0001735	BICC1
2	rs6760650	79382980	1.36	0.000174	.
8	rs17352626	5205658	0.7532	0.000174	.
16	rs1449208	76241146	1.331	0.0001745	.
10	rs12259664	72324430	0.523	0.0001753	.
11	rs10766065	13234537	1.391	0.0001753	.
14	rs920123	79097755	2.662	0.0001781	NRXN3
14	rs4448862	79100621	2.662	0.0001781	NRXN3
15	rs17767264	40673948	0.6741	0.0001782	STARD9
15	rs17767270	40685904	0.6742	0.0001787	STARD9
3	rs2335811	21664402	0.75	0.0001794	ZNF385D
12	rs837473	123633202	1.366	0.0001796	.
11	rs3018411	77318809	1.32	0.000181	INTS4
1	rs491685	189689747	1.463	0.0001825	.
2	rs11904039	33750958	1.405	0.0001828	.
10	rs10904792	16778168	0.7623	0.000183	RSU1
10	rs12252993	72324606	0.5241	0.0001837	.
2	rs403630	40346292	1.405	0.000185	SLC8A1
10	rs10826442	28616521	1.533	0.0001857	.
11	rs17506055	40993889	1.406	0.0001867	.
19	rs10423528	34419904	1.52	0.0001872	.
15	rs4776632	71419429	0.7639	0.0001874	HCN4
9	rs729119	16145596	0.643	0.0001878	.
7	rs6462192	30191644	1.311	0.0001879	.
7	rs2010216	30194781	1.311	0.0001879	.
7	rs2192398	30196429	1.311	0.0001879	.
2	rs17821284	195565873	3.817	0.0001889	.
3	rs826385	24162088	0.7551	0.0001898	THRB
15	rs3784807	71418883	0.7643	0.0001914	HCN4
1	rs7514229	171420927	0.7524	0.0001918	TNFSF4
10	rs3936496	28619757	1.53	0.0001918	.
3	rs893054	191356896	0.732	0.0001928	.
2	rs1609871	217817034	1.386	0.000194	.
3	rs12497214	21675286	0.771	0.0001943	ZNF385D
15	rs3784806	71418631	0.7645	0.0001948	HCN4
2	rs17034491	107581630	1.686	0.000195	.
6	rs12196066	48139953	1.691	0.000196	C6orf138
16	rs2220160	76240396	1.329	0.0001962	.
3	rs9827642	24932021	1.301	0.0001964	.
6	rs7745401	17457487	0.7563	0.0001964	.
15	rs4777599	71416799	0.7632	0.0001967	HCN4
8	rs11136865	5211643	0.7564	0.0001979	.
8	rs9297539	116367641	0.5747	0.0001979	.
6	rs195822	99459059	0.7193	0.0001989	FBXL4
2	rs10174350	107579165	1.685	0.0001994	.
8	rs12542483	59622627	2.349	0.0001994	.
8	rs11780353	5212391	0.7566	0.0001996	.
11	rs11226595	96806618	0.7419	0.0002	.
1	rs2298299	20847389	0.7022	0.0002003	PINK1
2	rs7601026	109797238	1.364	0.0002006	.
2	rs11126705	79362800	1.305	0.0002007	.
7	rs11765182	156257034	1.45	0.0002009	LMBR1
14	rs4898555	46185412	0.7396	0.000201	.
3	rs2667690	191334076	0.7503	0.0002018	.
7	rs2192399	30200257	1.309	0.000202	.
15	rs549914	53457076	0.7691	0.0002029	DYX1C1-CCPG1|CCPG1
8	rs2063081	19053242	0.7448	0.0002033	.
5	rs6554786	13431714	0.7579	0.0002055	.
5	rs4702944	13497967	0.7581	0.0002058	.
12	rs11064190	655903	6.199	0.0002058	.
1	rs12239526	242379323	1.99	0.0002071	.
9	rs10759405	112101132	0.6187	0.0002075	.
15	rs1391516	22658176	1.301	0.0002078	SNRPN
10	rs11245407	126562683	1.361	0.000208	.
3	rs838267	191332075	0.7271	0.0002093	.
15	rs12440005	21709303	2.66	0.0002108	.
22	rs181405	16613000	1.297	0.0002126	BID
4	rs12504758	23611548	1.299	0.0002136	.
1	rs2308941	15717305	3.084	0.0002138	CASP9
12	rs2593998	32333520	0.7532	0.0002141	BICD1
13	rs4885906	83516549	1.294	0.0002142	MIR548F1
17	rs16952099	2210773	0.5005	0.0002142	SGSM2
4	rs1464189	18365887	1.311	0.0002148	.
1	rs10489873	190826269	0.5461	0.0002152	.
13	rs9575506	83506184	1.294	0.0002153	MIR548F1
13	rs6563372	83506735	1.294	0.0002153	MIR548F1
13	rs4503690	83510281	1.294	0.0002153	MIR548F1
13	rs7327368	83510787	1.294	0.0002153	MIR548F1
13	rs17355162	83511693	1.294	0.0002153	MIR548F1
13	rs2026025	98340554	1.326	0.0002159	DOCK9
10	rs7087186	60193731	0.711	0.0002166	BICC1
11	rs16935277	40991661	1.401	0.0002167	.
1	rs12025916	20875313	0.6697	0.0002169	KIF17
3	rs6772273	24936043	1.298	0.0002176	.
3	rs2667710	191356757	0.733	0.000218	.
12	rs11064204	658184	6.062	0.0002184	.
4	rs2286788	23621437	1.297	0.0002186	.
22	rs133527	46967153	0.6608	0.0002186	.
8	rs11785007	5216304	1.332	0.0002187	.
3	rs6779838	24938715	1.296	0.0002188	.
17	rs999493	43980518	1.298	0.0002188	.
6	rs2273208	134893781	2.414	0.0002193	.
13	rs9575511	83517401	1.293	0.0002193	MIR548F1
6	rs195833	99431684	0.721	0.0002203	FBXL4
3	rs10511240	106455177	2.423	0.0002205	.
3	rs10511241	106455621	2.423	0.0002206	.
5	rs12374429	30972002	1.924	0.0002215	.
19	rs397706	49179925	1.299	0.0002215	.
9	rs10816965	112108911	0.6224	0.0002218	TXNDC8
7	rs11768178	30189959	1.307	0.0002219	.
3	rs11919688	21656973	0.7721	0.0002225	ZNF385D
8	rs7840565	28116702	0.7735	0.0002225	.
5	rs845725	94066664	1.333	0.0002248	.
12	rs12824228	21405883	6.1	0.0002249	SLCO1A2
15	rs12910538	40697649	0.6779	0.0002251	STARD9
15	rs9920994	33522596	0.7186	0.0002264	ATPBD4
2	rs11693766	177188214	1.464	0.0002267	.
5	rs7703596	13431325	0.7595	0.0002281	.
6	rs1407079	107929025	1.7	0.0002284	SOBP
6	rs9486632	107933084	1.7	0.0002284	SOBP
6	rs6936145	107933926	1.7	0.0002284	SOBP
6	rs7755026	107937391	1.7	0.0002284	SOBP
12	rs10860652	99800347	0.7057	0.0002287	ANO4
8	rs4876414	119496775	1.3	0.0002293	SAMD12
3	rs501443	191341670	0.73	0.000232	.
3	rs547432	191341817	0.73	0.000232	.
4	rs17067921	180848289	0.6718	0.0002321	.
7	rs10243052	156171919	1.944	0.0002323	LMBR1
6	rs4713340	30707681	1.438	0.0002337	ATAT1
3	rs526335	191357684	0.7358	0.000234	.
1	rs12025912	20875286	0.6711	0.0002346	KIF17
6	rs12664365	107938762	1.698	0.0002347	SOBP
6	rs9486637	107939354	1.698	0.0002347	SOBP
18	rs1946907	71145492	1.47	0.0002353	.
2	rs4089089	114562752	1.305	0.0002357	.
2	rs10460468	114567660	1.305	0.0002357	.
4	rs13142822	153759768	2.527	0.0002367	.
2	rs2029899	42572402	1.302	0.000237	KCNG3
4	rs17014254	89745166	1.979	0.000237	HERC3
14	rs8021839	88651867	1.418	0.0002378	.
2	rs962954	107573772	1.676	0.0002396	.
14	rs12590590	52231486	1.85	0.0002401	ERO1L
12	rs7136879	17775796	0.7568	0.0002416	.
1	rs1587432	55846708	2.315	0.0002424	.
3	rs488930	191358086	0.737	0.0002424	.
14	rs17114286	28326903	1.615	0.0002424	C14orf23
14	rs17114301	28329476	1.615	0.0002424	C14orf23
3	rs2667711	191356731	0.7345	0.0002425	.
20	rs6099146	54443261	1.58	0.0002428	CASS4
5	rs6895879	174137209	1.302	0.0002431	.
13	rs17062754	41528501	1.413	0.0002435	DGKH
16	rs1868465	76246261	1.354	0.0002436	.
2	rs6710111	235809215	1.45	0.0002441	.
6	rs212930	25643615	1.373	0.0002442	LRRC16A
9	rs3739578	8310065	0.6845	0.0002443	PTPRD
7	rs2363101	139560068	0.7735	0.0002444	.
9	rs12057017	131032255	1.936	0.0002447	.
9	rs4837352	131032306	1.936	0.0002447	.
9	rs716548	131032682	1.936	0.0002447	.
13	rs4885904	83498396	1.296	0.0002453	MIR548F1
11	rs11225547	102473062	1.626	0.0002455	.
7	rs4722971	30188153	1.305	0.0002465	.
9	rs10759409	112110399	0.6241	0.0002475	TXNDC8
2	rs4894166	177167657	1.453	0.0002485	.
4	rs3846285	89710773	1.961	0.0002493	.
3	rs2675420	191339363	0.7303	0.00025	.
12	rs7978613	91242903	1.309	0.0002501	.
3	rs6781013	150476878	0.7519	0.0002515	.
12	rs4477487	17783827	0.7482	0.0002515	.
12	rs1950100	80148851	0.5509	0.0002515	ACSS3
9	rs10759408	112108779	0.6251	0.000252	TXNDC8
16	rs12932012	6110566	2.437	0.0002532	RBFOX1
4	rs6532071	89711565	1.561	0.0002559	.
6	rs212941	25634681	1.371	0.0002559	LRRC16A
6	rs391629	25637628	1.371	0.0002559	LRRC16A
3	rs1352869	22312035	0.764	0.000257	.
5	rs7735905	13458410	0.7643	0.0002572	.
5	rs17257851	13460211	0.7643	0.0002572	.
6	rs7749023	42169711	0.771	0.0002577	.
4	rs2930806	89772181	2.03	0.0002578	HERC3
6	rs1079991	30485839	1.452	0.0002582	.
3	rs488811	191358121	0.7381	0.0002587	.
3	rs487737	191358268	0.7381	0.0002587	.
3	rs477215	191342001	0.7544	0.000259	.
11	rs11225545	102459329	1.626	0.0002592	DCUN1D5
1	rs17582358	234682757	0.6924	0.0002603	EDARADD
2	rs924114	42592837	1.295	0.0002605	.
6	rs969297	25651618	1.371	0.0002605	LRRC16A
4	rs7686347	29974847	2.118	0.0002621	.
4	rs7660316	29978434	2.118	0.0002621	.
10	rs7920393	60204156	0.7142	0.0002627	BICC1
10	rs999846	60205683	0.7142	0.0002627	BICC1
10	rs999845	60205926	0.7142	0.0002627	BICC1
5	rs17778961	173779193	1.343	0.0002638	.
18	rs644798	65031294	1.457	0.000264	.
5	rs293053	94296999	0.738	0.0002641	MCTP1
3	rs2675435	191358400	0.7385	0.0002643	.
3	rs573533	191358612	0.7385	0.0002643	.
3	rs572605	191358719	0.7385	0.0002643	.
3	rs572569	191358727	0.7385	0.0002643	.
3	rs2969254	191358812	0.7385	0.0002643	.
3	rs2969255	191358824	0.7385	0.0002643	.
3	rs2969256	191358850	0.7385	0.0002643	.
3	rs569722	191359061	0.7385	0.0002643	.
9	rs4531108	102464644	1.357	0.0002651	.
7	rs7785147	156202969	1.919	0.000266	LMBR1
7	rs329281	35049818	1.498	0.0002661	.
3	rs2675416	191340338	0.732	0.0002668	.
3	rs2667697	191340488	0.732	0.0002668	.
3	rs2667696	191341134	0.732	0.0002668	.
4	rs1170300	164842808	0.6042	0.0002672	39141
11	rs11225543	102457748	1.625	0.0002673	DCUN1D5
6	rs212936	25646839	1.383	0.0002675	LRRC16A
7	rs4732243	136462036	1.56	0.0002685	.
6	rs212938	25630422	1.369	0.0002688	LRRC16A
13	rs1113779	61531051	0.7459	0.0002707	.
1	rs3861950	171422915	0.7586	0.0002712	TNFSF4
2	rs13410013	37851992	1.668	0.0002721	.
3	rs2575820	191358336	0.739	0.0002739	.
14	rs17109557	79134754	2.612	0.000274	NRXN3
2	rs7593725	37850303	1.686	0.0002745	.
19	rs10425745	15030836	0.732	0.0002747	.
11	rs2198326	96826536	0.7693	0.0002748	.
5	rs2270088	133037446	1.362	0.0002756	.
9	rs2418253	115606011	6.447	0.0002763	.
10	rs12217982	130470198	3.311	0.0002768	.
13	rs9598419	61532078	0.7463	0.0002773	.
9	rs11999853	16089709	0.7682	0.0002776	.
15	rs7169234	53877934	2.506	0.0002782	.
14	rs10133870	46154992	0.7341	0.0002783	.
2	rs12052405	235832375	1.442	0.0002796	.
7	rs2866275	69351068	0.6705	0.0002798	AUTS2
2	rs2459337	13026163	1.34	0.0002801	.
6	rs214066	25674507	1.368	0.0002801	LRRC16A
10	rs1926810	4388913	2.201	0.0002808	.
16	rs11866746	6105585	2.415	0.0002813	RBFOX1
2	rs13420609	235831667	1.443	0.0002819	.
10	rs10901833	126562718	1.343	0.0002822	.
2	rs3912544	114556809	1.301	0.0002823	.
3	rs3845984	150476433	0.7535	0.0002823	.
13	rs9539394	61530654	0.7469	0.0002823	.
6	rs236374	36899984	1.293	0.0002827	CPNE5
2	rs12465102	79378541	1.306	0.0002829	.
5	rs185310	94144545	1.288	0.0002831	MCTP1
4	rs1553863	61001647	0.7042	0.0002838	.
4	rs1511118	61001870	0.7042	0.0002838	.
10	rs10795417	16783678	0.7703	0.0002849	RSU1
14	rs11160322	95755457	0.7737	0.000285	BDKRB2
13	rs2585509	77590882	1.317	0.0002851	.
9	rs10759407	112108702	0.6276	0.0002866	TXNDC8
2	rs1358193	84230899	0.6227	0.0002867	.
14	rs4983330	28289595	1.319	0.0002888	.
6	rs195829	99495661	0.7263	0.0002893	FBXL4
4	rs1455725	60996270	0.705	0.0002898	.
4	rs1455726	60996423	0.705	0.0002898	.
15	rs12905338	21648079	2.555	0.0002898	.
3	rs10446267	106019138	1.412	0.0002906	.
3	rs9878252	106020870	1.412	0.0002906	.
6	rs4576241	25680061	1.368	0.0002921	LRRC16A
15	rs622097	53527130	0.7616	0.0002922	DYX1C1-CCPG1|DYX1C1
7	rs1974510	82765226	1.603	0.0002923	.
6	rs11242899	405302	1.357	0.0002926	.
13	rs7992606	83504423	1.286	0.0002926	MIR548F1
9	rs7872992	12278083	0.6016	0.0002932	.
11	rs4333997	33610356	1.293	0.0002936	C11orf41
4	rs17071911	182775963	0.7682	0.0002938	.
1	rs4081545	171426139	0.7572	0.0002942	TNFSF4
9	rs988015	115604584	6.277	0.0002963	.
9	rs10981934	115605567	6.277	0.0002963	.
9	rs4113694	102451375	1.4	0.0002973	.
1	rs6695784	34587980	0.763	0.0002981	.
2	rs923229	114547273	1.299	0.0002995	.
8	rs9644388	5212689	0.763	0.0003005	.
15	rs12440104	71440062	0.7662	0.0003012	HCN4
4	rs745705	182781588	0.7713	0.0003013	.
6	rs169946	25660122	1.366	0.0003024	LRRC16A
6	rs214049	25662159	1.366	0.0003024	LRRC16A
6	rs214050	25664228	1.366	0.0003024	LRRC16A
5	rs11134839	173765495	1.3	0.0003026	.
13	rs1175191	43797028	1.32	0.0003034	.
2	rs10200371	79384321	1.309	0.000305	.
7	rs10227676	10243783	0.767	0.0003058	.
2	rs7599884	235812015	1.443	0.0003062	.
15	rs501231	53440323	0.7785	0.0003069	DYX1C1-CCPG1|CCPG1
13	rs17354931	83504769	1.285	0.0003074	MIR548F1
11	rs11600793	119363717	1.46	0.0003075	.
19	rs11670445	13490683	1.357	0.0003088	.
19	rs7258227	13520050	1.373	0.0003096	.
4	rs7698788	29980703	2.095	0.0003099	.
2	rs12620484	69772446	0.7737	0.00031	.
6	rs16874867	46698844	2.01	0.0003106	CYP39A1
14	rs7141276	34204937	1.292	0.000311	.
19	rs11669140	13492916	1.362	0.000311	.
16	rs1055255	68748922	1.475	0.0003112	PDPR
20	rs6512783	50066879	1.295	0.0003117	.
2	rs6760878	79383060	1.309	0.0003129	.
8	rs1420822	5212920	0.7637	0.0003142	.
19	rs11667968	13491816	1.36	0.000315	.
19	rs12978698	13492505	1.36	0.000315	.
19	rs12984539	13497226	1.36	0.000315	.
11	rs4426160	96807894	0.7662	0.0003156	.
4	rs10938974	23575191	1.287	0.0003165	.
13	rs4520738	61537664	0.7479	0.0003172	.
13	rs9573092	72525276	0.7546	0.0003177	.
4	rs10938702	8311712	0.7575	0.0003179	.
9	rs1758695	93205710	1.565	0.0003187	.
10	rs7905490	28607813	1.348	0.0003217	MPP7
6	rs9393280	22476807	1.57	0.0003222	.
4	rs925395	60999771	0.7069	0.0003225	.
4	rs6858449	23612079	1.288	0.0003241	.
9	rs987282	115601046	6.146	0.0003243	.
7	rs10269330	21169256	1.293	0.0003246	.
11	rs3794176	67551219	0.7102	0.000325	ALDH3B1
2	rs12476349	40117912	0.4827	0.0003256	.
9	rs12683246	115601433	6.145	0.0003262	.
4	rs6825032	10270703	0.7126	0.0003264	CLNK
6	rs236414	36861118	1.414	0.0003275	CPNE5
15	rs1667493	40676462	0.7436	0.0003276	STARD9
21	rs8133241	41482904	2.565	0.000328	BACE2
3	rs6800607	21709120	0.7635	0.0003284	ZNF385D
9	rs943784	16086547	0.7713	0.0003289	.
3	rs7629483	10586507	0.6922	0.0003293	.
2	rs6721715	69763614	1.286	0.0003296	.
3	rs1975269	106045014	1.379	0.000331	.
11	rs7107436	102724128	1.561	0.0003315	DYNC2H1
2	rs10497714	191875525	1.388	0.0003322	MYO1B
7	rs617308	54687678	1.325	0.0003327	.
7	rs616883	54687753	1.325	0.0003327	.
7	rs588571	54689514	1.325	0.0003327	.
6	rs13205411	52617924	0.7742	0.000333	.
6	rs10948708	52618401	0.7742	0.000333	.
20	rs6130568	42268179	1.56	0.0003338	C20orf111
1	rs1338927	236384295	0.7119	0.0003339	.
4	rs17071906	182774078	0.7692	0.0003339	.
2	rs779409	13022004	1.334	0.0003341	.
2	rs779411	13022720	1.334	0.0003341	.
6	rs7745939	107946713	1.675	0.0003341	SOBP
3	rs9876243	79682157	1.365	0.000335	ROBO1
3	rs7611200	79684585	1.365	0.000335	ROBO1
3	rs9882958	79687184	1.365	0.000335	ROBO1
3	rs9828140	79687532	1.365	0.000335	ROBO1
3	rs9834080	79688395	1.365	0.000335	ROBO1
3	rs11924965	79693315	1.365	0.000335	ROBO1
3	rs12714481	79704683	1.365	0.000335	ROBO1
6	rs9359218	77464710	1.395	0.0003351	.
15	rs600753	53546485	0.7803	0.0003366	DYX1C1-CCPG1|DYX1C1
5	rs382543	76358962	1.338	0.0003368	.
2	rs1597036	30137068	0.6149	0.000337	.
16	rs8048198	6107332	2.38	0.0003371	RBFOX1
16	rs8052721	6107650	2.38	0.0003371	RBFOX1
16	rs11643187	6108156	2.38	0.0003371	RBFOX1
6	rs7759666	30677468	1.424	0.000338	PPP1R10
6	rs6903257	25708170	1.369	0.0003382	LRRC16A
15	rs692690	53547814	0.776	0.0003387	DYX1C1-CCPG1|DYX1C1
7	rs17792411	34957605	1.637	0.0003389	DPY19L1
3	rs11128100	68997742	0.7086	0.00034	FAM19A4
15	rs12148555	73182528	0.7367	0.0003403	.
6	rs926326	25683381	1.363	0.0003404	LRRC16A
15	rs12440118	40531386	0.6849	0.0003404	ZFP106
3	rs6781372	21713718	0.7675	0.0003413	ZNF385D
7	rs10264381	82719628	1.559	0.0003421	.
2	rs10204774	107639061	1.66	0.0003427	.
6	rs7745028	77468918	1.394	0.000345	.
3	rs11128102	69001270	0.7089	0.0003466	FAM19A4
12	rs11107025	92348528	1.371	0.0003477	UBE2N
11	rs921562	96806939	0.7681	0.0003479	.
1	rs2392788	236378113	0.7149	0.0003489	.
18	rs11663956	7033455	1.444	0.0003497	LAMA1
4	rs10017711	23564468	1.283	0.0003507	.
14	rs17176643	36212720	0.7432	0.0003509	PAX9
2	rs973012	107590328	1.651	0.000351	.
2	rs13430109	107592690	1.651	0.000351	.
15	rs17630600	92696758	0.6858	0.0003511	MCTP2
1	rs10925576	236378799	0.7128	0.0003523	.
7	rs2288645	150378679	1.371	0.0003528	ACCN3
7	rs13232442	31809538	0.6906	0.000353	PDE1C
3	rs4859147	184164547	1.297	0.0003535	DCUN1D1
5	rs7721512	13452475	0.768	0.0003544	.
2	rs13394586	107584442	1.654	0.0003549	.
2	rs1516208	107590006	1.654	0.0003549	.
11	rs7114614	121541251	0.757	0.0003568	MIR100HG
5	rs1374090	13444377	0.768	0.0003572	.
12	rs792859	32320093	0.7542	0.0003583	BICD1
5	rs6867567	7572762	1.382	0.0003586	ADCY2
10	rs11252483	4392242	2.177	0.0003589	.
16	rs6564461	76242839	1.319	0.000359	.
8	rs728153	84985036	0.7583	0.0003609	.
7	rs3823617	156161320	2.15	0.000362	RNF32
9	rs7872172	8274965	0.7101	0.0003622	.
11	rs11030918	4072063	0.7525	0.0003632	.
2	rs17029761	42582108	1.288	0.0003636	.
8	rs7001397	97411758	1.282	0.0003644	PTDSS1
16	rs195993	23925462	2.807	0.0003644	PRKCB
2	rs2396057	224685460	0.5937	0.0003645	.
4	rs1545184	182779604	0.7713	0.0003645	.
7	rs13222639	35067644	1.552	0.0003645	.
14	rs3007103	46436090	1.283	0.0003646	MDGA2
14	rs4983332	28291460	1.315	0.000365	.
8	rs13269936	25994155	1.336	0.0003654	.
2	rs779406	13020064	1.332	0.0003655	.
20	rs6013347	50061203	1.281	0.0003659	.
3	rs2728955	22259126	0.7613	0.0003674	.
1	rs2481703	62416706	1.286	0.0003678	.
13	rs3782933	72539751	0.7694	0.0003686	KLF5
15	rs7173701	98866182	1.502	0.0003686	LASS3
15	rs7175210	98866228	1.502	0.0003686	LASS3
21	rs6586227	42001406	0.7108	0.0003686	.
8	rs6999655	19039135	0.6213	0.000371	.
3	rs903015	150480320	0.7541	0.0003721	.
11	rs7114092	33602034	1.289	0.0003723	C11orf41
3	rs10937104	184153687	1.296	0.0003724	DCUN1D1
13	rs4886332	60842888	1.294	0.0003724	.
3	rs7615497	6055593	0.7717	0.0003749	.
16	rs2880777	76240765	1.318	0.0003749	.
1	rs10912564	171437241	0.7637	0.0003757	TNFSF4
6	rs11154646	99568348	1.298	0.0003759	.
18	rs658812	65030515	1.441	0.000376	.
10	rs11252479	4382931	2.172	0.0003762	.
8	rs11779246	1822773	1.326	0.0003767	ARHGEF10
14	rs10139381	46152755	0.7512	0.0003782	.
14	rs1020895	46157106	0.7512	0.0003782	.
14	rs11157514	46162673	0.7512	0.0003782	.
14	rs6572396	46492460	0.7416	0.0003789	MDGA2
4	rs10034402	89751670	1.992	0.0003792	HERC3
9	rs12342208	132300636	1.444	0.0003801	.
19	rs892115	11124650	1.296	0.0003806	SPC24
7	rs3750089	30167124	1.288	0.000381	C7orf41
1	rs4907033	83884387	1.288	0.0003814	.
14	rs7152783	88789785	0.7687	0.0003822	FOXN3
9	rs17054324	90501050	1.764	0.0003832	.
3	rs17048089	69006469	0.7111	0.0003835	FAM19A4
5	rs4975542	1275480	0.5453	0.0003842	SLC6A19
2	rs13409811	107646698	1.651	0.0003846	.
7	rs10275894	21151616	1.286	0.0003849	.
7	rs10246207	21151703	1.286	0.0003849	.
6	rs9366916	36867719	1.285	0.0003859	CPNE5
17	rs12603777	48315590	1.373	0.0003861	.
15	rs12591731	92694153	0.6871	0.0003863	MCTP2
10	rs17250276	109858967	0.5951	0.0003874	.
8	rs16887231	116322546	0.5368	0.000388	.
20	rs6133142	4505877	0.6706	0.000388	.
6	rs4256438	55427444	0.7652	0.0003886	HMGCLL1
10	rs11245406	126562662	1.348	0.0003898	.
1	rs11163783	83858658	0.7714	0.0003914	.
1	rs7555833	236389515	0.7117	0.0003932	.
1	rs11582096	236392907	0.7117	0.0003932	.
12	rs12818777	58276336	2.177	0.0003939	.
6	rs6931405	1002956	1.661	0.0003945	LOC285768
9	rs7869694	71674517	1.399	0.0003955	C9orf135
14	rs17109704	79203766	2.449	0.0003966	NRXN3
5	rs244955	155266111	0.6013	0.0003968	.
4	rs2687410	32985041	0.5619	0.0003976	.
13	rs718617	26865841	0.7398	0.0003989	.
7	rs10951730	43400395	1.483	0.0004001	HECW1
11	rs12365335	102519814	1.589	0.0004016	DYNC2H1
11	rs11225569	102521403	1.589	0.0004016	DYNC2H1
11	rs11225570	102524036	1.589	0.0004016	DYNC2H1
5	rs2964073	173660697	0.5822	0.0004021	.
11	rs11222978	131608148	1.735	0.0004024	NTM
13	rs8001655	98389529	1.311	0.0004024	DOCK9
5	rs2438632	79427949	1.284	0.0004033	.
11	rs11024074	16873795	0.7577	0.0004034	PLEKHA7
12	rs4883504	72832478	1.598	0.0004034	LOC100507377
12	rs12426662	72832667	1.598	0.0004034	LOC100507377
12	rs17113127	72842882	1.598	0.0004034	LOC100507377
14	rs2270446	79200381	2.446	0.0004038	NRXN3
5	rs2278241	76362641	1.484	0.0004039	AGGF1
7	rs3800924	2154775	0.756	0.0004046	MAD1L1
1	rs1933980	236377524	0.7626	0.0004052	.
16	rs11860225	6104302	2.423	0.0004058	RBFOX1
9	rs491744	111867226	1.28	0.0004065	PALM2-AKAP2|AKAP2
5	rs12660057	174155840	1.363	0.0004073	.
6	rs11962981	96527138	2.464	0.0004073	.
9	rs4084051	8280220	0.7121	0.0004073	.
9	rs10758950	8280816	0.7121	0.0004073	.
11	rs3740640	69296764	1.448	0.0004078	.
3	rs1388550	22267520	0.7647	0.0004079	.
8	rs2239878	17239782	5.129	0.0004084	MTMR7
11	rs939108	45893393	1.796	0.0004089	PEX16
6	rs12661290	407341	1.334	0.0004091	.
3	rs12152496	150481416	0.7247	0.0004097	.
7	rs473880	83747016	1.283	0.0004097	.
9	rs12351312	131959664	1.744	0.000411	.
1	rs6668206	236392690	0.7146	0.0004112	.
3	rs17553605	21675106	0.7713	0.0004112	ZNF385D
1	rs7513600	214120927	1.3	0.0004115	USH2A
5	rs7707464	93940765	1.318	0.000412	KIAA0825
7	rs568201	54685023	1.318	0.0004149	.
9	rs17054326	90501533	1.757	0.0004149	.
9	rs17054328	90501567	1.757	0.0004149	.
5	rs6886296	8659556	2.283	0.0004152	.
1	rs7547681	236378303	0.7631	0.0004164	.
4	rs2972025	89757447	1.982	0.0004167	HERC3
19	rs9304726	57459895	1.343	0.0004167	.
5	rs1542429	2269680	1.292	0.000417	.
3	rs6796050	10577685	0.682	0.0004171	.
2	rs10169439	54813194	1.372	0.0004174	EML6
9	rs16938218	2263915	1.366	0.0004176	.
6	rs9505672	1002137	1.656	0.0004184	LOC285768
4	rs4697768	10264095	0.714	0.0004186	CLNK
10	rs11594622	72250609	0.5627	0.0004188	SGPL1
3	rs6763649	150482237	0.7477	0.000419	.
7	rs887717	21150891	1.285	0.0004206	.
2	rs13419087	40349438	1.383	0.000421	SLC8A1
9	rs2480451	131031941	1.893	0.0004211	.
2	rs12470852	79362530	1.305	0.0004221	.
20	rs4813921	10138093	1.296	0.0004229	.
1	rs11811788	171417350	0.7273	0.0004231	.
2	rs1476205	224732576	0.6815	0.0004235	.
2	rs1453672	224733364	0.6815	0.0004235	.
22	rs133426	34145296	0.7761	0.0004245	MCM5
6	rs6458133	12334672	0.536	0.0004249	.
8	rs7818592	84967893	0.7593	0.0004255	.
8	rs7465130	84969175	0.7593	0.0004255	.
8	rs7820174	84985810	0.7593	0.0004255	.
8	rs7836452	84985833	0.7593	0.0004255	.
8	rs1115967	84988611	0.7593	0.0004255	.
8	rs6473515	84991193	0.7593	0.0004255	.
2	rs1516212	107596654	1.639	0.0004259	.
2	rs12476210	107601193	1.639	0.0004259	.
2	rs13404416	107603316	1.639	0.0004259	.
2	rs13392942	107606835	1.639	0.0004259	.
2	rs10187339	107607172	1.639	0.0004259	.
2	rs1400119	107613393	1.639	0.0004259	.
2	rs4676143	107614111	1.639	0.0004259	.
7	rs4236298	21166416	1.284	0.000426	.
12	rs10849527	6816621	1.325	0.0004265	LEPREL2
10	rs1571130	4389135	2.175	0.0004267	.
3	rs2564947	53021256	0.7418	0.000427	SFMBT1
3	rs2581780	53034000	0.7418	0.000427	SFMBT1
3	rs2335813	21669888	0.7672	0.0004273	ZNF385D
11	rs11226646	96819588	0.7706	0.0004289	.
7	rs7801372	43394565	1.482	0.000429	HECW1
4	rs720093	179787868	1.312	0.0004295	.
4	rs10516813	89753123	1.978	0.0004297	HERC3
4	rs9307051	89753956	1.978	0.0004298	HERC3
14	rs2238187	71977855	1.302	0.0004298	RGS6
14	rs9323838	88789353	0.7721	0.0004303	FOXN3
6	rs6458134	12334787	0.5363	0.0004307	.
6	rs509931	118205194	0.7573	0.0004326	.
4	rs17014304	89758972	1.977	0.000433	HERC3
11	rs3168175	69295251	1.446	0.0004331	.
16	rs9928068	48002264	1.476	0.0004331	.
1	rs4659514	236395650	0.7132	0.0004332	.
7	rs318653	34197201	2.183	0.0004342	.
8	rs7003447	84972733	0.7616	0.0004344	.
8	rs6994239	84986789	0.7616	0.0004344	.
10	rs7920088	7290154	1.312	0.0004349	SFMBT2
4	rs17014279	89754293	1.977	0.0004355	HERC3
3	rs2363528	24947898	1.275	0.0004363	.
7	rs2107741	139493295	1.277	0.0004368	JHDM1D
7	rs4725655	139565364	0.7518	0.000437	.
2	rs17045939	54591737	1.39	0.0004372	SPTBN1
14	rs2000015	33550151	0.7639	0.0004378	.
9	rs11143600	75304877	0.7247	0.0004384	.
7	rs6464578	139525271	1.277	0.0004399	LOC100134229
7	rs4236300	21173072	1.295	0.00044	.
13	rs9598269	60843992	1.29	0.0004404	.
3	rs6440594	150482033	0.7487	0.0004406	.
7	rs4236301	21173197	1.285	0.0004408	.
20	rs6104115	43383155	0.6951	0.0004418	.
11	rs7941666	102726747	1.551	0.0004427	DYNC2H1
9	rs7873941	12278602	0.6195	0.000443	.
6	rs4870482	157121367	0.7437	0.0004434	.
8	rs691872	19061608	0.7521	0.0004449	.
3	rs9883836	24950894	1.274	0.0004451	.
11	rs4303261	96813965	0.7534	0.0004451	.
12	rs17644034	22131086	3.517	0.0004464	.
3	rs1574958	150482478	0.7487	0.0004472	.
5	rs7719537	8076674	1.949	0.0004477	.
4	rs11732343	89722914	1.538	0.0004491	.
4	rs3796660	89741644	1.538	0.0004491	HERC3
4	rs3822084	89741722	1.538	0.0004491	HERC3
4	rs3775418	89745887	1.538	0.0004491	HERC3
11	rs11225730	102716526	1.55	0.0004493	DYNC2H1
20	rs6032824	10141271	1.295	0.0004501	.
15	rs8029756	73222843	0.7594	0.0004508	.
7	rs10807966	10246985	0.7744	0.0004517	.
12	rs7972170	88894362	1.565	0.0004524	.
7	rs7777877	29428710	1.326	0.0004528	CHN2
11	rs12790557	11797501	1.433	0.0004538	.
14	rs1539221	46494540	0.7454	0.0004556	MDGA2
13	rs11839700	61538801	0.7543	0.0004564	.
17	rs3213714	2222835	0.58	0.0004573	SGSM2
19	rs11671937	11125514	1.293	0.0004585	SPC24
2	rs1158610	107639807	1.641	0.0004586	.
2	rs13403714	107639947	1.641	0.0004586	.
14	rs9788450	73333505	1.283	0.0004592	.
12	rs7954736	17887795	0.762	0.0004606	.
20	rs927174	54448573	1.541	0.0004608	CASS4
20	rs16979933	54453964	1.55	0.000462	CASS4
3	rs11708855	54500483	0.785	0.0004624	CACNA2D3
4	rs6821965	10261079	0.7223	0.0004632	CLNK
6	rs1540771	411033	1.285	0.0004633	.
6	rs10456575	48119527	1.625	0.0004634	C6orf138
8	rs7010965	116368582	0.606	0.0004635	.
8	rs7003434	116372109	0.606	0.0004635	.
8	rs10094369	116374147	0.606	0.0004635	.
7	rs2709950	82714205	1.544	0.0004636	.
2	rs4586601	107642891	1.641	0.000464	.
2	rs13428703	54814184	1.368	0.0004646	EML6
13	rs17062718	41487041	1.392	0.0004649	.
13	rs7328840	41485661	1.392	0.0004651	.
7	rs6954229	139419879	1.276	0.0004653	.
7	rs10234943	139422827	1.276	0.0004653	.
8	rs10094733	116374400	0.6061	0.0004653	.
3	rs6801533	150482731	0.7494	0.0004654	.
1	rs12035511	104852961	0.4291	0.0004655	.
1	rs12752353	104856112	0.4291	0.0004655	.
9	rs10511492	8335959	0.4852	0.0004656	PTPRD
14	rs11847893	46493545	0.7457	0.0004656	MDGA2
14	rs1539222	46494137	0.7457	0.0004656	MDGA2
15	rs8030971	33534663	0.7287	0.0004656	ATPBD4
2	rs13432658	235830530	1.421	0.0004657	.
11	rs4533067	96817592	0.7539	0.0004657	.
19	rs4802035	44705760	0.7381	0.0004668	.
2	rs1430108	115009296	0.7804	0.0004669	DPP10
2	rs4133195	218659490	1.275	0.0004677	RUFY4
20	rs2076393	9407234	0.769	0.0004678	PLCB4
2	rs6726126	218660478	1.275	0.000468	RUFY4
1	rs4124653	214851722	0.7705	0.0004681	ESRRG
1	rs7553463	214854807	0.7705	0.0004681	ESRRG
1	rs1498276	214855550	0.7705	0.0004681	ESRRG
1	rs6673566	214856009	0.7705	0.0004681	ESRRG
1	rs6673588	214856066	0.7705	0.0004684	ESRRG
1	rs7525284	171435020	0.7513	0.0004686	TNFSF4
7	rs875929	21150236	1.282	0.0004688	.
2	rs12328034	38643186	0.5704	0.0004691	.
17	rs16960104	19251276	2.129	0.0004693	.
6	rs12209455	112510	1.436	0.0004711	.
11	rs7951645	113737943	1.287	0.0004711	.
11	rs12361755	69311827	1.398	0.0004716	.
11	rs12574410	47125804	0.6788	0.000472	C11orf49
2	rs7605048	168253022	1.313	0.0004727	.
14	rs229621	64270574	1.295	0.000474	PLEKHG3
8	rs477351	102415585	1.483	0.0004741	.
20	rs4599	43387821	0.7209	0.000475	SDC4
6	rs9486641	107957211	1.661	0.0004752	SOBP
2	rs17046257	54803289	1.366	0.0004755	.
3	rs6782803	106058115	1.369	0.0004758	.
1	rs1062060	226946644	0.726	0.0004762	RHOU
2	rs7582640	54811277	1.367	0.0004766	EML6
2	rs6708082	54812334	1.367	0.0004766	EML6
2	rs6740110	54812596	1.367	0.0004766	EML6
2	rs6545440	54813366	1.367	0.0004766	EML6
2	rs935482	30132706	0.6145	0.0004778	.
21	rs1980978	45642825	1.284	0.0004784	.
14	rs7144268	88791981	0.7207	0.0004788	FOXN3
17	rs4794643	51953596	1.548	0.0004789	.
6	rs426158	6144914	1.716	0.00048	F13A1
3	rs2363518	24917217	1.325	0.000481	.
8	rs4373549	119849491	0.7763	0.0004829	.
8	rs11778829	5232276	0.7623	0.0004842	.
2	rs10184608	30960685	1.513	0.0004854	.
2	rs3132032	114695562	0.6475	0.0004861	.
4	rs2302212	17427983	0.7771	0.0004879	NCAPG
7	rs6956331	16358412	1.752	0.0004882	ISPD
7	rs6979033	16359167	1.752	0.0004882	ISPD
7	rs4721492	16359640	1.752	0.0004882	ISPD
7	rs6948482	16361959	1.752	0.0004882	ISPD
7	rs4721494	16371140	1.752	0.0004882	ISPD
14	rs8020941	96603115	2.041	0.000489	.
3	rs16852066	107325999	1.494	0.0004894	.
5	rs293051	94288060	0.7448	0.00049	MCTP1
6	rs6926380	10314708	0.7536	0.0004905	.
3	rs7614229	54504984	0.7859	0.0004907	CACNA2D3
10	rs7081666	47143807	2.519	0.0004907	ANTXRL
13	rs7987131	98391242	1.338	0.0004918	DOCK9
3	rs11706275	54510324	0.785	0.0004924	CACNA2D3
3	rs931081	107315733	1.493	0.0004925	.
6	rs9366917	36898644	0.7482	0.0004926	CPNE5
7	rs10279641	139425025	1.275	0.0004932	.
7	rs2362537	139428172	1.275	0.0004932	.
7	rs11773711	114956579	0.783	0.0004934	.
7	rs7790613	114961243	0.783	0.0004934	.
8	rs4576456	119849756	0.7767	0.000494	.
9	rs4288433	102475347	1.34	0.0004945	.
13	rs12428581	48013453	0.5737	0.000495	.
4	rs6824704	11514338	0.7171	0.0004956	.
9	rs7873084	8309806	0.7072	0.0004958	PTPRD
15	rs2437131	60571495	0.6991	0.000497	.
15	rs1105998	60572743	0.6991	0.000497	.
8	rs7823550	119848820	0.7768	0.0004974	.
12	rs6538973	99738954	1.309	0.0004975	ANO4
2	rs11123669	107653034	1.633	0.0004977	.
8	rs11782782	120651123	0.6343	0.0004984	ENPP2
1	rs4970989	149270224	0.6876	0.0005003	PRUNE
18	rs16973710	36577247	0.6555	0.0005007	.
18	rs8085392	36581608	0.6555	0.0005007	.
13	rs772305	98257287	1.279	0.0005015	DOCK9
15	rs752874	22653166	1.278	0.0005018	SNRPN
2	rs13385415	79396938	1.307	0.0005021	.
22	rs9614587	43681992	0.579	0.0005021	PHF21B
11	rs1452669	96826703	0.7779	0.0005025	.
4	rs17067775	180701668	0.7048	0.0005027	.
11	rs11222981	131608599	1.717	0.0005029	NTM
3	rs11919380	150475848	0.7609	0.0005032	.
8	rs7845606	119849063	0.777	0.0005036	.
8	rs310286	23668724	1.328	0.000504	.
7	rs2522336	82768214	1.58	0.0005048	.
14	rs1761011	45974095	0.6743	0.0005049	.
6	rs1321550	107952377	1.651	0.0005051	SOBP
7	rs1358700	53007918	0.7485	0.0005053	.
7	rs10236783	53008821	0.7485	0.0005053	.
8	rs4384011	119849242	0.7771	0.0005059	.
7	rs3922335	10242504	0.7765	0.0005062	.
7	rs2017532	10243198	0.7765	0.0005062	.
3	rs838268	191331892	0.7697	0.0005066	.
9	rs10816710	110551813	0.7709	0.0005067	.
2	rs10209437	37854075	1.618	0.0005071	.
11	rs6590631	131600175	1.73	0.0005075	NTM
9	rs10976910	8260248	0.6978	0.0005078	.
18	rs8087436	10004552	0.7411	0.0005086	.
11	rs7126752	27622364	2.313	0.0005093	BDNF-AS1
11	rs7130233	27622770	2.313	0.0005093	BDNF-AS1
7	rs3778991	2138981	0.7749	0.0005114	MAD1L1
15	rs7174243	98866408	1.489	0.0005118	LASS3
11	rs11237978	79105466	1.425	0.0005128	.
14	rs4901366	52752645	0.7519	0.0005135	.
16	rs8044908	76245907	1.31	0.0005136	.
1	rs6667879	34867024	1.315	0.0005139	.
17	rs9915206	2200887	0.5348	0.0005145	SGSM2
9	rs481661	111879059	1.273	0.0005146	PALM2-AKAP2|AKAP2
4	rs4274833	10320729	0.4142	0.0005169	.
9	rs7042696	8261465	0.6981	0.0005171	.
4	rs7663728	11518286	0.7114	0.0005174	.
3	rs2675424	191337876	0.7697	0.0005177	.
3	rs767150	107290440	1.51	0.0005178	.
11	rs7935444	102727496	1.542	0.0005183	DYNC2H1
4	rs7693338	94985644	1.293	0.0005194	.
7	rs4721429	2138230	0.7752	0.0005195	MAD1L1
15	rs9788708	33529660	0.7307	0.0005201	ATPBD4
2	rs6546920	74824893	2.2	0.000521	.
7	rs10233228	54714098	1.554	0.000521	.
8	rs6987207	136108496	3.152	0.000521	.
5	rs7706203	133024558	1.273	0.0005215	.
7	rs13221166	1329980	1.283	0.0005215	.
11	rs7945242	102731123	1.541	0.0005215	DYNC2H1
3	rs2667699	191339912	0.7699	0.0005216	.
3	rs2675418	191339931	0.7699	0.0005216	.
3	rs2675417	191339970	0.7699	0.0005216	.
4	rs17051576	53147936	0.653	0.0005218	.
20	rs6021626	50062861	1.284	0.0005219	.
9	rs7033436	2397784	1.437	0.000523	.
3	rs1387822	21661470	0.7707	0.0005234	ZNF385D
3	rs2638159	22280792	0.7791	0.0005249	.
14	rs7144396	88792026	0.7224	0.000526	FOXN3
4	rs2342429	40886755	1.651	0.0005263	APBB2
4	rs16852900	40887680	1.651	0.0005263	APBB2
4	rs7695473	41350023	0.7471	0.0005263	LIMCH1
5	rs293052	94288398	0.7258	0.0005269	MCTP1
4	rs7667529	11513458	0.7183	0.0005271	.
3	rs6796049	54478614	0.7862	0.0005272	CACNA2D3
12	rs7309968	17885578	0.7642	0.0005274	.
7	rs2522333	82770085	1.582	0.0005275	.
22	rs9614976	43683170	0.5835	0.0005275	PHF21B
8	rs12543747	119850575	0.7776	0.000528	.
8	rs12546069	119850715	0.7776	0.000528	.
7	rs880290	139567990	0.756	0.0005286	.
12	rs837467	123625880	1.326	0.0005289	.
11	rs7941781	102732075	1.54	0.00053	DYNC2H1
9	rs12375476	131033792	1.843	0.0005308	.
1	rs1338922	236413200	0.7157	0.0005309	.
2	rs12052330	235832565	1.428	0.0005318	.
20	rs1886844	4187658	1.29	0.0005318	.
3	rs4684713	10592557	0.7017	0.000532	.
2	rs14351	241941051	0.7391	0.0005321	2011-09-02
8	rs170773	19052545	0.7799	0.0005323	.
4	rs7694219	11518350	0.7184	0.0005326	.
22	rs2413194	32297289	1.448	0.0005327	LARGE
1	rs2246557	48774367	1.318	0.0005336	AGBL4
7	rs1859529	149193218	1.281	0.0005359	ZNF862
15	rs9920450	53480496	1.27	0.000537	DYX1C1-CCPG1|CCPG1
3	rs2728954	22258295	0.7733	0.0005373	.
9	rs869105	2411459	1.411	0.0005374	.
5	rs293033	94307424	0.7658	0.0005375	MCTP1
18	rs7236100	51453319	0.7623	0.0005378	.
7	rs329554	35070985	1.533	0.0005386	.
4	rs2681344	180629436	0.6973	0.000539	.
10	rs10749299	120949440	1.277	0.0005391	.
18	rs10502743	36575700	0.6564	0.0005394	.
14	rs1986775	88775810	0.7248	0.0005395	FOXN3
4	rs11939490	53218589	0.6523	0.00054	USP46
4	rs11946547	53233472	0.6523	0.00054	.
8	rs10505334	119497945	1.282	0.0005407	SAMD12
3	rs3860583	21645524	0.7868	0.000541	ZNF385D
7	rs17172204	43369894	1.584	0.0005412	HECW1
9	rs12342801	8338632	0.4898	0.0005418	PTPRD
9	rs16927608	8339805	0.4898	0.0005418	PTPRD
2	rs10205519	107656448	1.628	0.0005428	.
7	rs10441051	21154994	1.279	0.0005433	.
3	rs2969262	191338053	0.7705	0.0005434	.
18	rs11151487	64977491	1.415	0.0005435	.
7	rs10273403	53023070	0.7486	0.0005438	.
5	rs4397144	164502898	1.315	0.0005439	.
8	rs13263320	119517329	1.274	0.0005448	SAMD12
2	rs6731342	30138304	0.6164	0.0005452	.
12	rs11043688	17884274	0.7647	0.0005452	.
12	rs7137477	17885284	0.7647	0.0005452	.
3	rs2944388	191338375	0.7709	0.0005455	.
5	rs7736883	158276547	0.7756	0.0005463	EBF1
4	rs4460013	122681568	0.7209	0.0005464	.
19	rs897798	60525566	0.7878	0.0005464	TMEM150B
8	rs751443	83391293	1.555	0.0005466	.
8	rs750571	83391991	1.555	0.0005466	.
8	rs7823718	83393070	1.555	0.0005466	.
11	rs10837561	41034144	1.471	0.0005471	.
1	rs4391637	226945002	0.7585	0.0005474	RHOU
15	rs7164989	22648320	1.275	0.0005487	SNRPN
15	rs11853690	33529368	0.7318	0.0005493	ATPBD4
8	rs783784	85566699	1.607	0.0005495	RALYL
2	rs12052406	235832435	1.427	0.0005496	.
18	rs17079143	64251503	1.919	0.0005519	.
15	rs12903416	40668331	0.7562	0.000552	STARD9
13	rs17062712	41478370	1.384	0.0005521	.
1	rs551741	236441072	0.7152	0.0005532	.
5	rs11744248	13290036	0.7775	0.0005537	.
4	rs7680727	53166928	0.6528	0.0005548	USP46
14	rs12434332	88777244	0.7267	0.0005558	FOXN3
1	rs7548924	34867955	1.312	0.0005559	.
1	rs868501	34870107	1.312	0.0005559	.
10	rs3802609	27065665	1.342	0.0005563	PDSS1
12	rs7957241	17891650	0.7647	0.0005563	.
12	rs4128332	17893981	0.7647	0.0005563	.
22	rs2519459	19788804	0.7854	0.0005576	BCRP2
3	rs6782722	22187947	0.7843	0.0005578	.
9	rs950832	8258198	0.6979	0.0005583	.
11	rs12361829	96822093	0.7664	0.0005583	.
15	rs17766258	40572429	0.6922	0.0005589	.
20	rs6052222	3920793	0.6516	0.000559	RNF24
1	rs2295256	226940672	0.759	0.0005595	RHOU
3	rs1398741	100721296	0.7606	0.0005595	.
4	rs10517263	53193426	0.653	0.0005599	USP46
12	rs882969	121389361	1.476	0.0005602	CLIP1
6	rs236373	36900035	0.7502	0.0005604	CPNE5
7	rs6980408	19313031	0.5782	0.000561	.
14	rs1241940	83078605	0.6419	0.0005621	.
5	rs26914	60964528	1.277	0.0005625	.
11	rs16931268	15214607	1.535	0.0005628	INSC
2	rs10175111	30957500	1.512	0.0005629	.
3	rs2638145	22293277	0.7805	0.0005635	.
11	rs1980217	45891960	1.768	0.0005642	PEX16
11	rs3802758	45892611	1.768	0.0005642	PEX16
3	rs17747001	54486159	0.7872	0.0005651	CACNA2D3
13	rs4884074	77402048	1.446	0.0005653	EDNRB
13	rs2329049	77402856	1.446	0.0005653	EDNRB
17	rs12950648	72010928	0.6675	0.0005659	.
8	rs1845389	119869566	0.7687	0.0005669	.
14	rs1028256	77824556	2.448	0.0005674	.
3	rs1965306	22180509	0.7859	0.0005682	.
3	rs13086503	39812713	0.7629	0.0005684	.
1	rs10495406	236447353	0.7134	0.0005697	.
13	rs11843331	61540844	0.7582	0.0005698	.
7	rs12701394	34911433	1.551	0.0005701	.
11	rs1481891	13267294	1.306	0.0005704	ARNTL
11	rs4598702	96822050	0.7667	0.0005707	.
19	rs8102919	15040244	0.7106	0.0005709	.
1	rs4649325	231711336	3.708	0.000571	.
14	rs2172237	46436025	0.7661	0.0005712	MDGA2
11	rs4414197	13262887	1.305	0.0005714	ARNTL
6	rs11758109	39715529	2.017	0.0005715	KIF6
3	rs4380361	195358603	1.742	0.0005741	.
11	rs17245340	119327225	1.305	0.000575	.
14	rs17695289	83096331	0.6436	0.0005755	.
8	rs6990463	11158670	0.702	0.0005761	.
2	rs7569881	188661672	0.788	0.0005763	.
10	rs10510054	120947670	1.276	0.0005765	.
7	rs17169424	16334401	1.741	0.0005766	ISPD
4	rs7691678	53208526	0.6537	0.0005768	USP46
5	rs17195685	8068032	1.92	0.0005768	.
17	rs11079348	53793623	1.356	0.0005769	RNF43
11	rs1840056	96811254	0.767	0.0005771	.
10	rs10882273	95338895	0.7791	0.0005781	O3FAR1
14	rs8015561	25786018	1.398	0.0005783	.
7	rs6464552	139479017	1.27	0.0005787	JHDM1D
6	rs4454147	99682595	1.276	0.0005791	.
3	rs2638136	22236357	1.27	0.0005806	.
7	rs3778998	2147279	0.7703	0.0005808	MAD1L1
11	rs11225768	102778308	1.538	0.0005808	DYNC2H1
7	rs10488365	21137655	1.327	0.0005811	.
7	rs3779002	2149745	0.7703	0.0005813	MAD1L1
7	rs329548	35076553	1.529	0.0005813	.
7	rs13232635	35080219	1.529	0.0005813	.
14	rs8005433	88774473	0.7257	0.0005817	FOXN3
10	rs10884597	109855603	0.6351	0.0005829	.
2	rs13404698	37862784	1.428	0.0005832	.
7	rs6980464	43372493	1.58	0.0005833	HECW1
7	rs17169425	16334452	1.74	0.0005837	ISPD
3	rs2363526	24947420	1.267	0.000584	.
7	rs2717889	25228435	1.534	0.0005846	.
18	rs4797394	10001572	0.739	0.0005854	.
18	rs4797396	10001664	0.739	0.0005854	.
9	rs4237198	102478966	1.335	0.0005856	.
16	rs289736	55588711	0.6273	0.0005861	NLRC5
22	rs2519458	19788772	0.7861	0.0005866	BCRP2
11	rs12290622	13270883	1.308	0.000587	ARNTL
2	rs1564856	114513788	1.281	0.0005896	.
7	rs4725626	139477638	1.27	0.0005896	JHDM1D
6	rs2844731	30524964	1.418	0.0005899	.
14	rs6575047	88779659	0.7281	0.0005899	FOXN3
14	rs6575048	88779988	0.7281	0.0005899	FOXN3
14	rs6575049	88780185	0.7281	0.0005899	FOXN3
14	rs6575050	88780282	0.7281	0.0005899	FOXN3
14	rs7153437	88781640	0.7281	0.0005899	FOXN3
14	rs4904521	88783296	0.7281	0.0005899	FOXN3
14	rs4904522	88783336	0.7281	0.0005899	FOXN3
10	rs12779266	9718518	1.274	0.000591	.
11	rs3751082	67551929	0.7198	0.0005913	ALDH3B1
8	rs11776159	11157296	0.7023	0.0005929	.
2	rs10197084	37854092	1.608	0.0005931	.
7	rs10236993	53008927	0.7494	0.0005931	.
1	rs13376124	156605058	2.344	0.0005936	.
1	rs2157685	156612875	2.344	0.0005936	.
1	rs6701609	156613214	2.344	0.0005936	.
3	rs17747054	54492091	0.7883	0.0005941	CACNA2D3
9	rs1500319	8351501	0.4832	0.0005943	PTPRD
1	rs7542442	236401536	0.7183	0.0005955	.
11	rs11022756	13272015	1.308	0.0005963	ARNTL
20	rs2760554	16072097	1.376	0.0005966	.
20	rs2788930	16072113	1.376	0.0005966	.
20	rs2760555	16073695	1.376	0.0005966	.
13	rs9507049	22668245	1.363	0.0005967	SGCG
2	rs8179638	235826110	1.416	0.0005969	.
2	rs9309258	54797146	1.359	0.0005973	.
9	rs12004737	16154549	0.6704	0.0005977	.
3	rs231994	173756567	1.319	0.0005982	.
15	rs12439508	27231370	1.697	0.0005985	FAM189A1
15	rs1626437	40240570	0.2358	0.0005988	VPS39
15	rs11634430	92701510	0.6919	0.0005989	MCTP2
15	rs1656146	60562900	0.7028	0.0005999	.
4	rs2883622	146470583	0.7552	0.0006006	.
1	rs6695005	83864290	0.783	0.0006011	.
11	rs1941395	113740514	1.282	0.0006014	.
11	rs7103588	131602294	1.716	0.0006017	NTM
13	rs17551413	89374516	1.456	0.0006023	.
11	rs12807406	77358047	1.31	0.0006036	INTS4
7	rs6946031	39514646	2.52	0.0006038	.
8	rs6530885	15430087	1.68	0.0006041	.
8	rs4430095	15430419	1.68	0.0006041	.
7	rs10487135	94995871	0.6494	0.0006043	ASB4
7	rs6943479	53013436	0.7519	0.0006046	.
7	rs2330233	53015949	0.7519	0.0006046	.
11	rs6590632	131600460	1.716	0.0006046	NTM
3	rs640766	125840592	1.277	0.0006051	KALRN
6	rs1028716	12338790	0.5517	0.0006062	.
1	rs11578216	226946721	0.7257	0.0006064	RHOU
13	rs8000670	77356571	1.433	0.0006068	.
5	rs6879350	13292055	0.7685	0.0006069	.
15	rs4923687	33535897	0.7329	0.0006075	ATPBD4
3	rs6780067	169164660	1.999	0.0006077	.
3	rs9683345	169165380	1.999	0.0006077	.
3	rs9683106	169168926	1.999	0.0006077	.
3	rs7628231	169170063	1.999	0.0006077	.
5	rs244969	155261232	0.6451	0.0006083	.
5	rs244968	155261994	0.6451	0.0006083	.
3	rs9811783	3574937	0.6679	0.0006085	.
4	rs7670781	11518759	0.7209	0.0006087	.
9	rs7025712	8259073	0.7003	0.0006089	.
3	rs4572750	10580861	0.6865	0.000609	.
4	rs17067948	180851445	0.6615	0.0006091	.
4	rs6832794	53160037	0.6642	0.0006109	USP46
4	rs7687075	53164100	0.6642	0.0006109	USP46
3	rs17048378	7946351	0.6903	0.0006111	.
8	rs7013767	54057836	2.03	0.0006115	.
2	rs4278919	227766271	1.918	0.0006121	COL4A3
6	rs6899608	10309961	0.7567	0.0006126	.
18	rs644016	53315545	1.275	0.0006126	.
3	rs1033251	6056827	0.7813	0.0006131	.
3	rs9814750	6056942	0.7813	0.0006131	.
15	rs1542376	33527768	0.7386	0.0006148	ATPBD4
7	rs2079615	139569477	0.7509	0.000615	.
3	rs938922	43189682	1.269	0.0006153	.
7	rs11976342	2206620	0.7536	0.0006153	MAD1L1
8	rs6987751	120653861	0.6773	0.0006153	ENPP2
8	rs7012314	120654164	0.6773	0.0006153	ENPP2
8	rs3793375	120655592	0.6773	0.0006153	ENPP2
1	rs11163794	83883604	1.272	0.0006159	.
1	rs11163795	83883796	1.272	0.0006159	.
2	rs4953391	42594179	1.275	0.0006161	.
11	rs10838663	47141547	0.6845	0.0006173	C11orf49
4	rs10516926	94756177	1.345	0.0006176	GRID2
12	rs10850580	114854593	1.486	0.0006177	.
10	rs12414014	24562836	1.295	0.0006189	KIAA1217
9	rs4742247	6716613	1.331	0.0006192	KDM4C
5	rs28207	13267852	0.78	0.0006198	.
2	rs10194108	54817525	1.349	0.0006201	EML6
6	rs10485049	48137806	1.602	0.0006202	C6orf138
15	rs9783683	40662568	0.7584	0.0006207	STARD9
15	rs7168835	40663306	0.7584	0.0006207	STARD9
16	rs368681	83091753	1.32	0.0006207	KIAA1609
3	rs2944389	191338344	0.7728	0.0006208	.
15	rs11636209	40575399	0.6972	0.0006208	SNAP23
8	rs9643808	54058373	2.04	0.0006217	.
8	rs10102212	54059144	2.04	0.0006217	.
8	rs11995936	54059879	2.04	0.0006217	.
2	rs6544107	37863152	1.405	0.0006233	.
14	rs3783763	61037921	0.4778	0.0006238	PRKCH
2	rs6711016	20986833	1.322	0.0006241	.
3	rs2175065	184134771	1.298	0.0006243	.
1	rs11163786	83866040	0.7836	0.0006245	.
11	rs4755750	33587368	1.279	0.0006246	C11orf41
15	rs16959379	45465635	1.464	0.0006255	SEMA6D
5	rs3776886	83570398	1.507	0.0006257	EDIL3
5	rs16901000	83570667	1.507	0.0006257	EDIL3
5	rs3797652	83575616	1.507	0.0006257	EDIL3
2	rs3768940	236645417	1.762	0.0006264	AGAP1
2	rs1530933	236653152	1.762	0.0006264	AGAP1
2	rs1530932	236653329	1.762	0.0006264	AGAP1
2	rs11889753	236653642	1.762	0.0006264	AGAP1
4	rs346913	53115677	0.6605	0.0006264	.
5	rs1453358	8077562	1.91	0.0006273	.
8	rs12115167	5224067	1.274	0.0006282	.
8	rs1874032	119861381	0.7795	0.0006283	.
8	rs12679873	119505892	1.271	0.0006289	SAMD12
8	rs12678159	119506046	1.271	0.0006289	SAMD12
1	rs8179422	83883986	1.271	0.0006291	.
7	rs2895202	2098355	0.7793	0.0006292	MAD1L1
11	rs2756278	33474911	1.284	0.0006296	.
11	rs2756277	33474966	1.284	0.0006296	.
2	rs17010429	30959478	1.496	0.0006298	.
8	rs7833385	119862819	0.7797	0.0006299	.
13	rs1537420	102966614	1.329	0.0006302	.
15	rs7166867	27230414	1.757	0.0006306	FAM189A1
11	rs11820420	128327413	1.524	0.0006312	.
12	rs4370985	88908722	1.552	0.0006313	.
13	rs7985813	98390596	1.339	0.0006313	DOCK9
1	rs4311875	236402859	0.7212	0.0006316	.
11	rs7120950	70485421	1.677	0.0006319	SHANK2
9	rs6478876	131031647	1.877	0.0006327	.
2	rs17009105	30131935	0.6226	0.0006332	.
5	rs6556160	174137268	0.7847	0.0006332	.
12	rs10743216	17736860	0.7761	0.0006333	.
11	rs3863310	116799139	0.4233	0.0006336	.
15	rs11635889	40606279	0.6975	0.0006336	SNAP23
6	rs422544	33134088	1.34	0.0006339	.
15	rs7169948	53475189	1.271	0.0006341	DYX1C1-CCPG1|CCPG1
3	rs2638143	22241938	1.268	0.0006342	.
12	rs4764762	99771002	0.7417	0.0006342	ANO4
8	rs7002365	54061570	2.138	0.0006354	.
9	rs2417162	132053384	1.277	0.0006362	.
7	rs929245	82757745	1.531	0.0006366	.
5	rs17543752	158264958	0.7785	0.0006378	EBF1
2	rs9973697	37853188	1.61	0.0006381	.
2	rs736335	116310691	0.6074	0.0006381	DPP10
10	rs11257897	12655258	6.467	0.0006385	CAMK1D
8	rs1552871	119863450	0.7799	0.0006392	.
11	rs2128235	97882458	1.284	0.0006394	.
5	rs244967	155263243	0.6462	0.0006398	.
12	rs10860644	99758396	0.7418	0.0006402	ANO4
12	rs11110549	99759815	0.7418	0.0006402	ANO4
12	rs2138045	99761045	0.7418	0.0006402	ANO4
4	rs7665717	43993668	0.6613	0.0006403	KCTD8
9	rs12337887	111791728	0.3624	0.0006406	PALM2-AKAP2
7	rs2392528	38061110	1.335	0.0006408	.
12	rs7967096	99738920	1.313	0.0006408	ANO4
10	rs16909104	58038504	85.99	0.000641	.
3	rs4859148	184168134	1.28	0.0006413	DCUN1D1
3	rs551223	191341387	0.7736	0.0006415	.
7	rs2074701	149190398	1.286	0.0006424	ZNF862
6	rs1206916	9880253	1.285	0.0006426	.
4	rs11930416	8996381	0.5193	0.0006427	.
18	rs17694459	13735055	0.7411	0.0006438	RNMT
1	rs4457599	83885479	0.7829	0.0006444	.
9	rs16927610	8339851	0.4952	0.0006451	PTPRD
11	rs11226636	96818245	0.7687	0.0006453	.
2	rs7582793	52116436	0.7133	0.0006455	.
1	rs4970991	149270627	0.688	0.0006456	PRUNE
11	rs921271	131603638	1.71	0.0006457	NTM
11	rs4937683	131604675	1.71	0.0006457	NTM
21	rs64727	23205449	1.279	0.0006476	.
13	rs9563990	62363308	0.6993	0.0006479	.
10	rs1907364	17171078	1.269	0.0006483	CUBN
2	rs12465311	30141016	0.6201	0.0006484	.
4	rs6815408	53145702	0.6663	0.0006484	.
4	rs17051578	53148206	0.6663	0.0006484	.
14	rs2401815	88779189	0.7298	0.0006484	FOXN3
2	rs10199917	107619411	1.616	0.0006495	.
1	rs12131117	186281701	1.312	0.0006503	.
10	rs11245405	126562644	1.335	0.0006505	.
1	rs7550434	149275552	0.5845	0.0006507	.
3	rs17509502	10580733	0.6879	0.000651	.
2	rs711870	13006677	1.335	0.0006512	.
4	rs12331910	53226924	0.6657	0.0006513	.
4	rs7699089	53231790	0.6657	0.0006513	.
4	rs12513298	53234449	0.6657	0.0006513	.
4	rs746687	53238171	0.6657	0.0006513	.
15	rs2471027	60588023	0.71	0.0006516	.
4	rs7693087	53165910	0.6657	0.0006521	USP46
4	rs7662693	53178000	0.6657	0.0006521	USP46
4	rs6554557	53182298	0.6657	0.0006521	USP46
2	rs3982224	114476351	1.284	0.0006531	LOC440900
1	rs1338924	236362602	0.7172	0.0006532	.
10	rs12770141	89445769	1.846	0.0006539	PAPSS2
20	rs1323304	16074843	1.373	0.0006539	.
20	rs1923958	16084520	1.373	0.0006539	.
20	rs6043769	16085880	1.373	0.0006539	.
13	rs605393	77328080	1.429	0.0006546	.
13	rs1924931	77343187	1.429	0.0006546	.
4	rs17007336	142642998	2.037	0.0006551	.
4	rs7693458	142643423	2.037	0.0006551	.
18	rs10502742	36571408	0.6624	0.0006552	.
22	rs1008184	36050214	0.7391	0.0006557	.
1	rs10874398	83861233	0.7833	0.0006558	.
8	rs17719800	83407292	1.541	0.0006566	.
1	rs4998092	236419745	0.722	0.0006571	.
11	rs3910095	102754839	1.531	0.0006571	DYNC2H1
11	rs11225755	102755298	1.531	0.0006571	DYNC2H1
15	rs11637024	53476921	1.268	0.0006574	DYX1C1-CCPG1|CCPG1
4	rs1002439	18362403	1.271	0.0006579	.
9	rs10123832	2264082	1.35	0.000658	.
1	rs10925593	236453431	0.716	0.0006581	.
11	rs2156174	86367619	1.446	0.0006591	.
2	rs13021772	40350962	1.369	0.0006594	SLC8A1
5	rs7737500	158250382	0.7787	0.0006598	EBF1
5	rs1422799	158253699	0.7787	0.0006598	EBF1
6	rs1922942	12339737	0.5529	0.0006602	.
15	rs7170993	53475261	1.265	0.0006608	DYX1C1-CCPG1|CCPG1
4	rs12650670	61000414	0.4973	0.000661	.
2	rs4662491	142826808	1.316	0.0006612	.
7	rs4721441	2150586	0.7763	0.0006614	MAD1L1
19	rs17316183	38200222	1.897	0.0006628	RHPN2
7	rs3778996	2143716	0.7765	0.0006632	MAD1L1
11	rs2365880	113723191	1.277	0.0006633	.
7	rs3779003	2151428	0.7764	0.0006636	MAD1L1
1	rs12143522	186453675	1.409	0.0006637	.
15	rs2471026	60585289	0.6706	0.0006638	.
5	rs17646078	2271094	1.337	0.0006641	.
6	rs11970435	22424348	1.565	0.0006651	.
13	rs9602365	83514051	1.282	0.0006662	MIR548F1
3	rs9824002	7958000	0.6946	0.0006669	.
4	rs17051640	53196288	0.6661	0.0006672	USP46
15	rs4078789	24172020	0.6145	0.0006684	.
4	rs10014556	53218482	0.6662	0.0006689	USP46
6	rs4711617	12338355	0.551	0.0006689	.
9	rs11143481	74925718	1.679	0.0006689	.
22	rs739187	36058200	1.294	0.0006689	.
6	rs9345457	95057122	1.354	0.0006691	.
1	rs9428707	236282325	3.951	0.0006692	.
16	rs4782983	83092856	1.294	0.0006703	KIAA1609
3	rs1949130	191333107	0.7738	0.0006705	.
15	rs17526329	35050363	1.945	0.0006711	MEIS2
4	rs10034052	53201214	0.6663	0.0006712	USP46
4	rs4865395	53203684	0.6663	0.0006712	USP46
3	rs6771610	53001144	0.7429	0.0006719	SFMBT1
1	rs8179462	83884056	1.27	0.0006737	.
20	rs2760548	16064408	1.371	0.0006743	.
20	rs6080133	16066054	1.371	0.0006743	.
20	rs2760552	16069064	1.371	0.0006743	.
2	rs6737563	218653919	1.268	0.0006753	RUFY4
3	rs2667698	191340138	0.7746	0.0006755	.
22	rs181409	16616035	0.7836	0.0006756	BID
10	rs8178990	50500177	0.591	0.0006767	CHAT
9	rs10760734	102424020	1.327	0.000677	.
21	rs1467366	36238150	1.302	0.0006773	.
7	rs6979858	82697807	1.525	0.0006777	.
13	rs11618222	25197649	0.6407	0.0006785	ATP8A2
3	rs1014514	100731991	0.7388	0.0006789	.
3	rs1014515	100732330	0.7388	0.0006789	.
9	rs7031618	8261892	0.7033	0.000679	.
7	rs7791960	10242123	0.7789	0.0006794	.
7	rs2189956	10242321	0.7789	0.0006794	.
7	rs3778969	2106516	0.7815	0.0006815	MAD1L1
7	rs3800902	2110904	0.7815	0.0006815	MAD1L1
1	rs1361277	236375225	0.7275	0.0006824	.
2	rs12475473	30127295	0.6246	0.0006825	.
2	rs7584886	30128578	0.6246	0.0006825	.
2	rs12477758	30130155	0.6246	0.0006825	.
2	rs12473767	30130709	0.6246	0.0006825	.
2	rs4953392	42594385	1.272	0.0006825	.
2	rs276828	114483128	1.289	0.0006825	.
12	rs1047771	6811282	1.295	0.0006825	LEPREL2
6	rs6922759	10309923	0.7587	0.0006829	.
2	rs6732751	54810920	1.341	0.0006835	EML6
4	rs17067173	180322867	0.443	0.0006837	.
1	rs17354986	20458360	1.321	0.0006838	.
12	rs6486842	17802269	0.7614	0.0006839	.
1	rs12757674	236450583	0.7167	0.0006844	.
15	rs7178005	73224473	0.7713	0.0006873	.
10	rs10882272	95338172	0.782	0.0006874	O3FAR1
11	rs761435	33574347	1.277	0.0006874	C11orf41
11	rs1104742	33576700	1.277	0.0006874	C11orf41
13	rs2876718	77413577	1.437	0.0006877	EDNRB
10	rs7082117	36933216	1.475	0.0006879	.
7	rs10263113	10239675	0.7792	0.0006881	.
10	rs10741117	27074326	1.288	0.0006893	PDSS1
9	rs10733695	131037028	1.818	0.0006897	.
3	rs6440593	150481914	0.7572	0.0006899	.
13	rs7982196	77353693	1.428	0.00069	.
12	rs11110555	99769154	0.7432	0.0006904	ANO4
1	rs829411	21825725	1.321	0.0006906	RAP1GAP
4	rs17014344	89797443	1.906	0.0006913	HERC3
15	rs11072528	73223508	0.7714	0.0006917	.
15	rs472579	53455706	1.264	0.0006919	DYX1C1-CCPG1|CCPG1
4	rs17051563	53138698	0.6666	0.0006922	.
13	rs8000211	61549050	0.7621	0.0006925	.
11	rs11039035	46923991	0.6874	0.0006926	C11orf49
11	rs17790204	46925857	0.6874	0.0006926	C11orf49
11	rs2852448	113740498	1.276	0.0006928	.
10	rs3852421	63739985	0.5811	0.0006936	.
11	rs10835611	4074306	0.7813	0.0006937	RRM1
3	rs13082471	139590570	0.6741	0.0006939	MRAS
21	rs17777230	19439818	1.45	0.0006954	.
4	rs10029656	53132479	0.6667	0.0006957	.
4	rs6857807	53136812	0.6667	0.0006957	.
14	rs3935480	65357674	0.6805	0.0006958	.
3	rs2246556	53003023	0.7436	0.000696	SFMBT1
10	rs7915142	3938429	1.666	0.0006962	.
13	rs4885497	77411641	1.436	0.0006967	EDNRB
2	rs13013361	218655760	1.268	0.0006969	RUFY4
4	rs17491941	11180083	1.378	0.0006974	.
7	rs17531553	10317855	0.7819	0.0006974	.
9	rs17652063	74930638	1.677	0.0006975	.
15	rs8033754	73226833	0.7719	0.0006975	.
10	rs1417017	7049122	0.7759	0.000698	.
8	rs6982939	20040421	1.282	0.0006996	.
3	rs9845178	169158323	1.982	0.0007017	.
1	rs11811856	171438296	0.7588	0.0007021	TNFSF4
6	rs2473600	53900781	3.381	0.0007023	.
5	rs32518	13266930	0.7818	0.0007026	.
8	rs13251378	42587375	0.7843	0.0007026	.
14	rs12885342	61036497	0.4816	0.0007036	PRKCH
11	rs2756280	33471715	1.283	0.0007037	.
14	rs11626077	68297085	0.7499	0.0007041	.
21	rs9982394	41203234	1.375	0.0007041	.
8	rs4921691	20039997	1.281	0.0007047	.
10	rs7078573	26204413	0.7508	0.0007051	.
13	rs9634897	62371873	0.701	0.0007051	.
13	rs9570755	62373771	0.701	0.0007051	.
2	rs2290052	30127039	0.6254	0.0007061	.
2	rs12464374	30127263	0.6254	0.0007061	.
2	rs4366844	192371465	0.677	0.0007062	.
5	rs36088	60966062	1.274	0.0007063	.
8	rs7821730	97404026	1.267	0.0007066	PTDSS1
9	rs943935	38140167	0.6686	0.0007066	.
22	rs9608573	25794157	1.511	0.0007066	.
22	rs742205	29553456	1.422	0.0007075	OSBP2
15	rs493968	53450532	1.268	0.0007078	DYX1C1-CCPG1|CCPG1
3	rs2651604	125851901	1.276	0.000708	KALRN
2	rs2030676	107045980	1.286	0.0007086	.
13	rs959442	60832091	1.277	0.000709	.
20	rs1889189	10145086	1.278	0.0007091	.
20	rs2267867	43399317	0.7407	0.0007099	SDC4
20	rs2284277	43400724	0.7407	0.0007099	SDC4
8	rs10808855	84986570	0.7605	0.0007103	.
7	rs526445	83721930	1.268	0.0007111	.
8	rs10089694	5208501	0.7727	0.0007119	.
14	rs10150421	46091261	0.7638	0.0007121	.
6	rs9466410	22722709	1.382	0.0007123	.
6	rs728544	22723463	1.382	0.0007123	.
7	rs757523	16330066	1.724	0.0007125	ISPD
14	rs945040	95753726	0.7811	0.0007141	BDKRB2
8	rs11136744	4297812	0.7495	0.0007157	CSMD1
8	rs13265657	119517401	1.267	0.0007158	SAMD12
8	rs12681581	119517449	1.267	0.0007158	SAMD12
11	rs7108494	131624633	1.708	0.000716	NTM
17	rs2555111	44003898	1.262	0.0007166	HOXB3
2	rs12468948	30133892	0.6229	0.0007167	.
3	rs6779779	22234855	0.7724	0.000717	.
22	rs9614975	43682379	0.5905	0.000717	PHF21B
4	rs1350958	63871204	1.759	0.0007174	.
1	rs1572706	236373932	0.7243	0.0007182	.
3	rs13093344	184163768	1.28	0.0007185	DCUN1D1
8	rs12541149	119850940	0.782	0.0007187	.
13	rs1951971	77355477	1.427	0.0007187	.
13	rs1951970	77355502	1.427	0.0007187	.
5	rs7737981	67419957	0.7681	0.0007191	.
7	rs13234119	34952607	1.54	0.0007194	DPY19L1
9	rs1392507	8270846	0.7305	0.0007201	.
15	rs2456462	60581548	0.7099	0.0007212	.
7	rs967744	10319739	0.7813	0.0007215	.
7	rs3973922	70750446	0.7611	0.0007218	WBSCR17
12	rs11110556	99769675	0.744	0.0007221	ANO4
3	rs7430900	75375397	0.7455	0.0007225	.
7	rs12539669	139420483	0.7699	0.0007235	.
14	rs2860310	46385696	0.7729	0.0007238	MDGA2
9	rs10114244	102467480	1.303	0.000724	.
4	rs1506613	17558037	0.7821	0.0007242	LCORL
4	rs2251890	17575646	0.7821	0.0007242	LCORL
7	rs16878716	16329971	1.723	0.0007242	ISPD
12	rs10770244	17739598	0.7781	0.0007244	.
2	rs4668880	15221254	0.567	0.0007248	.
6	rs13210582	107964853	1.636	0.0007248	SOBP
15	rs11634659	92688674	0.6973	0.0007251	MCTP2
3	rs6769268	22181836	0.7911	0.0007252	.
4	rs733111	23540877	1.278	0.0007266	.
7	rs318650	34199345	2.111	0.0007266	.
11	rs11222977	131591338	1.706	0.0007267	NTM
11	rs6485716	46938222	0.6884	0.0007272	C11orf49
1	rs3845556	193706339	1.357	0.0007275	.
14	rs106111	64260192	1.285	0.0007277	PLEKHG3
3	rs322695	25324542	0.7126	0.0007279	.
4	rs12510627	63897101	1.753	0.0007281	.
6	rs908026	400419	1.271	0.0007287	.
8	rs1493942	119864189	0.7825	0.000729	.
8	rs1493941	119864420	0.7825	0.000729	.
7	rs10281339	70747149	0.7607	0.0007299	WBSCR17
7	rs6949744	70747967	0.7607	0.0007299	WBSCR17
20	rs6014724	54431951	1.541	0.0007299	CASS4
11	rs7929497	113697342	0.789	0.00073	.
12	rs297943	48604717	0.7188	0.0007302	.
12	rs7307377	17805650	0.7624	0.0007303	.
11	rs11031110	4119228	0.782	0.0007304	.
15	rs12440302	27231448	1.681	0.0007304	FAM189A1
5	rs244975	155255963	0.649	0.0007311	.
5	rs244974	155256111	0.649	0.0007311	.
5	rs244971	155259186	0.649	0.0007311	.
1	rs11810998	186445004	1.405	0.0007313	.
5	rs3797655	83565827	1.5	0.0007313	EDIL3
2	rs2901595	117894546	0.7462	0.0007319	.
8	rs1493940	119864470	0.7826	0.0007319	.
8	rs4876860	119865824	0.7826	0.0007319	.
8	rs4876861	119866559	0.7826	0.0007319	.
15	rs7177161	27230718	1.754	0.0007324	FAM189A1
1	rs12042136	104865167	0.4414	0.0007325	.
4	rs890166	37463781	0.7882	0.0007329	.
4	rs890165	37463859	0.7882	0.0007329	.
4	rs13142121	153759427	2.405	0.0007332	.
4	rs10034164	53154488	0.6682	0.0007333	USP46
4	rs7675404	53157921	0.6682	0.0007333	USP46
4	rs17051586	53158323	0.6682	0.0007333	USP46
11	rs2615938	33479189	1.279	0.000734	.
11	rs2756274	33484476	1.279	0.000734	.
5	rs11133745	13392905	0.7789	0.0007344	.
6	rs9400125	107983895	1.633	0.0007357	SOBP
6	rs6929555	107985519	1.633	0.0007357	SOBP
11	rs10895423	102784972	1.527	0.0007364	DYNC2H1
11	rs11225778	102786769	1.527	0.0007364	DYNC2H1
11	rs7129349	102787153	1.527	0.0007364	DYNC2H1
4	rs2724473	17586450	0.7824	0.0007373	LCORL
3	rs2036711	184135539	1.293	0.0007376	.
7	rs17774768	94996646	0.6507	0.000739	ASB4
15	rs3764210	27231149	1.726	0.0007397	FAM189A1
4	rs890167	37463727	0.7884	0.0007405	.
7	rs10239989	10318864	0.7828	0.0007405	.
7	rs960496	10319079	0.7828	0.0007405	.
2	rs465316	114501406	1.274	0.000741	.
7	rs7783361	139561609	0.7598	0.0007411	.
3	rs7430216	75283720	0.74	0.0007412	.
8	rs964043	136295126	1.336	0.0007412	.
1	rs654318	224827061	1.375	0.0007417	C1orf95
10	rs3758483	90738716	0.6831	0.0007424	ACTA2
2	rs12466737	84230757	0.6371	0.0007432	.
4	rs4302458	10274856	0.7257	0.0007435	CLNK
14	rs10134890	46067370	0.7637	0.0007436	.
6	rs6914104	31410449	1.32	0.0007437	.
11	rs2604299	113704423	0.7911	0.0007438	.
11	rs2847473	113704450	0.7911	0.0007438	.
11	rs2852444	113705013	0.7911	0.0007438	.
11	rs2604300	113705168	0.7911	0.0007438	.
11	rs3133235	113705569	0.7911	0.0007438	.
11	rs2852429	113706163	0.7911	0.0007438	.
7	rs10238173	10316233	0.7829	0.0007453	.
7	rs12703001	10317669	0.7829	0.0007453	.
1	rs12140374	186441755	1.404	0.0007454	.
2	rs11683285	151820211	1.5	0.0007457	RBM43
3	rs3916089	7961755	0.697	0.0007458	.
11	rs4752965	47115629	0.6898	0.0007459	C11orf49
3	rs6786608	184152474	1.277	0.000746	DCUN1D1
5	rs403636	1491354	1.365	0.0007463	SLC6A3
10	rs12356982	109730287	0.6751	0.0007471	.
8	rs2160678	5170974	0.6214	0.0007475	.
15	rs2439709	60585199	0.7095	0.0007475	.
2	rs6718541	37862996	1.417	0.0007485	.
11	rs12793759	68731131	0.6726	0.0007504	.
13	rs9582029	27727992	1.956	0.0007517	PAN3
1	rs699842	74647019	1.595	0.0007518	TNNI3K|FPGT-TNNI3K
14	rs2123456	64126329	1.517	0.0007525	.
13	rs9590707	42188930	1.678	0.0007527	.
13	rs9594795	42189922	1.678	0.0007527	.
7	rs17162902	10314313	0.7832	0.0007532	.
7	rs13226907	10314653	0.7832	0.0007532	.
7	rs13244651	10314748	0.7832	0.0007532	.
6	rs11752716	39707306	1.982	0.0007533	KIF6
6	rs6925333	5332076	1.295	0.0007536	FARS2
6	rs9392680	5332329	1.295	0.0007536	FARS2
2	rs2552028	36364147	0.7622	0.0007539	.
2	rs2552027	36365434	0.7622	0.0007539	.
8	rs13269591	119505421	1.267	0.0007541	SAMD12
2	rs2194577	36349737	0.768	0.0007542	.
8	rs16892786	120652052	0.6493	0.0007549	ENPP2
1	rs2803291	1882185	0.6237	0.0007551	KIAA1751
7	rs17161425	139560755	0.7601	0.0007553	.
4	rs10517262	53139833	0.6684	0.0007558	.
15	rs4359384	45471756	1.457	0.0007562	SEMA6D
11	rs12575154	102040085	0.5808	0.0007567	.
20	rs3787306	9398367	0.7762	0.0007567	PLCB4
3	rs178597	8171941	0.7883	0.0007569	.
7	rs2717891	25227023	1.522	0.000758	.
5	rs386845	16695272	1.385	0.0007584	.
8	rs11781319	119854325	0.7827	0.0007594	.
7	rs17141121	19317140	1.424	0.0007599	.
7	rs17776182	41724403	0.7122	0.0007599	LOC285954
14	rs17523639	34037216	1.291	0.00076	.
3	rs2136331	184134711	1.293	0.0007607	.
16	rs1882596	76603301	0.7806	0.0007608	.
8	rs4389969	119852703	0.7827	0.0007612	.
8	rs4406429	119852732	0.7827	0.0007612	.
8	rs12545780	119853634	0.7827	0.0007612	.
13	rs12431315	61545036	0.7636	0.0007615	.
17	rs12944693	53999815	1.57	0.0007615	TEX14
9	rs7867463	8361434	0.497	0.0007617	PTPRD
4	rs4568209	94994289	0.7788	0.0007621	.
11	rs4494268	46994796	0.6894	0.0007622	C11orf49
14	rs10134558	46066823	0.7642	0.0007628	.
3	rs2256818	22289467	0.7882	0.0007637	.
5	rs6875710	158201004	0.7839	0.0007639	EBF1
5	rs10052777	158201659	0.7839	0.0007639	EBF1
5	rs17715535	158202312	0.7839	0.0007639	EBF1
5	rs7707918	158202803	0.7839	0.0007639	EBF1
20	rs6089292	59430441	1.744	0.0007641	CDH4
6	rs6938133	12329750	0.5543	0.000765	.
9	rs7864066	8267169	0.7057	0.0007653	.
9	rs1500306	8269847	0.7057	0.0007653	.
9	rs16927434	8270666	0.7057	0.0007653	.
9	rs3901498	102465102	1.302	0.0007655	.
16	rs1035550	85160208	0.6582	0.0007655	.
7	rs10808276	134075710	1.272	0.0007656	.
5	rs255371	94143854	1.27	0.0007667	MCTP1
7	rs2107813	10238440	0.7808	0.0007671	.
4	rs7692977	37463512	0.789	0.0007681	.
19	rs7247404	11129556	1.284	0.0007683	.
3	rs767151	107290728	1.495	0.0007684	.
7	rs7778992	16091972	1.72	0.0007685	.
2	rs17345806	177239988	1.59	0.0007701	.
2	rs10497448	177240759	1.59	0.0007701	.
2	rs12991707	177241309	1.59	0.0007701	.
6	rs6458518	46887777	0.779	0.0007701	MEP1A
8	rs16905419	136971202	1.918	0.0007702	.
11	rs7940013	4094880	0.7808	0.0007703	RRM1
11	rs2268168	4098645	0.7808	0.0007703	RRM1
11	rs2056853	4098748	0.7808	0.0007703	RRM1
15	rs12914536	73224768	0.7736	0.0007712	.
3	rs2887519	133498499	0.7093	0.0007714	.
15	rs8034281	73171280	0.7818	0.0007716	.
14	rs1954231	46497850	0.7535	0.0007721	MDGA2
8	rs12676390	5225028	1.269	0.0007728	.
1	rs643397	61073571	0.7705	0.000773	.
11	rs3817657	4099168	0.7829	0.0007733	RRM1
15	rs12439377	40648654	0.7037	0.0007737	HAUS2
2	rs12465875	30126054	0.6276	0.0007739	.
2	rs2009666	30126692	0.6276	0.0007739	.
4	rs2724469	17613188	0.7832	0.0007739	LCORL
4	rs961014	17619482	0.7832	0.0007739	LCORL
8	rs11989838	103259516	8.021	0.000774	.
4	rs966770	30060256	1.557	0.000775	.
22	rs181408	16615305	1.265	0.000775	BID
13	rs9507050	22668361	1.355	0.0007757	SGCG
12	rs12813320	17776043	0.7818	0.0007764	.
6	rs7770766	5330325	1.294	0.0007767	FARS2
8	rs17781044	97408107	1.265	0.0007768	PTDSS1
11	rs2615939	33477204	1.278	0.000777	.
8	rs4481613	20039472	1.279	0.0007771	.
2	rs11675619	154025447	1.309	0.0007772	.
2	rs3910524	154025633	1.309	0.0007772	.
2	rs3910523	154025775	1.309	0.0007772	.
2	rs11692573	154026541	1.309	0.0007772	.
8	rs10958335	53990521	1.594	0.000778	.
6	rs909545	167674651	1.335	0.0007802	TTLL2
5	rs1373995	13508563	0.7783	0.0007814	.
10	rs7907873	54075196	1.485	0.0007819	.
8	rs1904275	83346247	1.492	0.0007826	.
8	rs10504752	83374595	1.492	0.0007826	.
8	rs4582559	83380717	1.492	0.0007826	.
11	rs7127741	47031055	0.6971	0.000783	C11orf49
2	rs12997926	177242126	1.589	0.0007831	.
9	rs1005918	128553407	1.325	0.0007831	.
3	rs11713687	97228391	0.7823	0.0007843	.
2	rs2004037	33716307	1.454	0.0007849	.
2	rs156728	114497139	1.273	0.0007851	.
18	rs9319895	70047449	0.7902	0.0007851	.
5	rs2072495	158229574	0.7842	0.0007852	EBF1
4	rs6814902	10273967	0.7271	0.0007853	CLNK
8	rs1420818	5223074	1.269	0.000786	.
9	rs13283950	131063930	0.556	0.0007861	.
2	rs7575107	55159490	1.44	0.0007862	.
11	rs11225796	102811282	1.524	0.0007866	DYNC2H1
6	rs9348774	27796909	1.385	0.0007871	.
2	rs400960	114501867	1.273	0.0007873	.
5	rs6881715	174143588	0.7883	0.0007875	.
17	rs13414	53786452	1.345	0.0007876	RNF43
17	rs2877877	53786529	1.345	0.0007876	RNF43
17	rs2158460	53787361	1.345	0.0007876	RNF43
17	rs10515157	53788447	1.345	0.0007876	RNF43
5	rs10072529	129573674	1.375	0.0007877	.
5	rs2288833	135198570	0.698	0.0007877	SLC25A48
8	rs4242580	119517963	1.265	0.0007877	SAMD12
8	rs13264497	5223336	1.269	0.000788	.
11	rs6484655	33472740	0.7426	0.000788	.
7	rs2051919	40516114	0.5902	0.000789	C7orf10
8	rs12675551	119517634	1.265	0.0007891	SAMD12
7	rs12671166	16370563	1.718	0.0007892	ISPD
4	rs4502656	47085222	1.391	0.0007893	GABRB1
15	rs12910348	73224695	0.774	0.0007895	.
1	rs1481139	236449447	0.722	0.00079	.
4	rs17014374	89804804	1.896	0.0007907	HERC3
11	rs1384079	102812754	1.524	0.0007907	DYNC2H1
11	rs11036205	41029235	1.446	0.0007914	.
11	rs577948	121535400	0.7749	0.0007914	MIR100HG
22	rs2156927	45667471	0.7672	0.0007922	TBC1D22A
3	rs3849544	21650073	0.792	0.0007923	ZNF385D
8	rs7832641	119862356	0.7825	0.0007924	.
8	rs10955885	119528479	1.265	0.0007925	SAMD12
7	rs447	83610351	1.324	0.0007928	SEMA3A
18	rs16973713	36594205	0.6657	0.0007932	.
4	rs7677999	53151132	0.6701	0.0007933	.
4	rs7668895	53151173	0.6701	0.0007933	.
4	rs2270827	53152177	0.6701	0.0007933	USP46
4	rs3733506	53154377	0.6701	0.0007933	USP46
15	rs11071709	61079101	1.275	0.0007935	.
15	rs1489315	61079499	1.275	0.0007935	.
13	rs9603985	112602753	1.63	0.0007937	.
22	rs13057911	18003386	0.7796	0.0007939	.
22	rs13053792	18004104	0.7796	0.0007939	.
5	rs10073263	2270896	1.332	0.0007943	.
2	rs10190995	125458170	1.507	0.0007947	.
5	rs17643057	158207069	0.7845	0.0007954	EBF1
5	rs10076208	129582010	1.374	0.0007962	.
5	rs10075474	129583658	1.374	0.0007962	.
5	rs10073914	129586655	1.374	0.0007962	.
14	rs11629182	68296569	0.7621	0.0007966	.
8	rs559534	8633591	1.351	0.0007976	.
13	rs9598262	60823050	1.275	0.0007979	.
13	rs9324272	111900539	1.265	0.0007979	.
21	rs1467367	36237973	1.298	0.000798	.
18	rs1346703	36600381	0.6666	0.0007985	.
10	rs1359037	77360760	0.7327	0.0007987	C10orf11
4	rs12502030	10276574	0.707	0.0007988	CLNK
2	rs7581421	114486706	1.272	0.000799	.
8	rs4876859	119852184	0.7836	0.0007996	.
8	rs4443689	119852414	0.7836	0.0007996	.
7	rs11763168	29428231	1.33	0.0007999	CHN2
10	rs10787511	115737987	0.7878	0.0008001	.
4	rs2411266	53319114	0.6428	0.0008003	.
5	rs7703565	135196439	0.6988	0.0008005	.
4	rs7697631	53318876	0.6428	0.0008019	.
8	rs7814509	119862426	0.7828	0.0008021	.
3	rs2368046	195358736	1.515	0.000803	.
3	rs9872836	195359400	1.515	0.000803	.
3	rs1002767	184138552	1.276	0.0008031	.
8	rs12681600	119517554	1.264	0.0008034	SAMD12
6	rs4959270	402748	0.7898	0.000804	.
[truncated: 26,619 more rows]
