# Supplementary material for: Genome Wide Association Identifies PPFIA1 as a Candidate Gene for Acute Lung Injury Risk Following Major Trauma
Source: PLoS One. 2012 Jan 25;7(1):e28268. doi: 10.1371/journal.pone.0028268 (PMC3266233; doi:10.1371/journal.pone.0028268)
Supplement: Table S3 — Phase 2 SNPs with p<0.05 and consistent direction of OR when adjusted for age, gender, injury severity score (ISS), and mechanism of trauma. (Abbreviations: SNP, single nucleotide polymorphism; BP, base pair location OR, odds ratio; Discovery_or_trend, odds ratio from phase 1 additive trend model; Discovery_p_trend, p value from phase 1 additive trend model; maf, minor allele frequency; ali: acute lung injury; replication_or_trend, or from phase 2 additive trend model; replication_p_trend, p value from phase 2 additive trend model; l95_trend, lower bound of the confidence interval for or from phase 2 additive trend model; u95_trend, upper bound of the confidence interval for or from phase 2 additive trend model). (XLS) [file pone.0028268.s004.xls]

## Sheet: Sheet1
chromosome	snp	bp	Discovery_or_trend	Discovery_p_trend	risk_allele	maf_ali	maf_control	replication_or_trend	l95_trend	u95_trend	replication_p_trend	gene symbol	Gene Name	Entrez gene ID
7	rs2363101	139560068	0.7735	0.000244	A	0.4346	0.5036	0.736	0.5603	0.9669	0.0277
2	rs1453672	224733364	0.6815	0.000423	G	0.1414	0.2004	0.6846	0.4701	0.997	0.04817
6	rs6926380	10314708	0.7536	0.000491	C	0.2251	0.2906	0.7193	0.5298	0.9765	0.03467
6	rs10485049	48137806	1.602	0.00062	T	0.08377	0.05054	1.949	1.096	3.468	0.02312	C6orf138	chromosome 6 open reading frame 138	442213
5	rs28207	13267852	0.78	0.00062	C	0.3482	0.4116	0.7364	0.553	0.9805	0.03619
12	rs2138045	99761045	0.7418	0.00064	G	0.199	0.2563	0.6803	0.4845	0.9553	0.02616	ANO4	anoctamin 4	121601
14	rs3935480	65357674	0.6805	0.000696	G	0.07592	0.1227	0.5778	0.36	0.9275	0.02311
5	rs32518	13266930	0.7818	0.000703	C	0.3534	0.4152	0.7451	0.5604	0.9906	0.04286
20	rs1889189	10145086	1.278	0.000709	T	0.3979	0.3484	1.346	1.012	1.79	0.04146
10	rs1359037	77360760	0.7327	0.000799	C	0.1649	0.2292	0.5601	0.3891	0.8063	0.001816	C10orf11	chromosome 10 open reading frame 11	83938
4	rs299133	139661167	1.462	0.000912	A	0.123	0.08664	1.61	1.01	2.566	0.04535
7	rs4722195	22885254	0.7936	0.001	G	0.3979	0.4639	0.701	0.5247	0.9364	0.01619
5	rs2398611	142464609	0.6492	0.001271	C	0.05497	0.1087	0.466	0.27	0.8042	0.006101	ARHGAP26	Rho GTPase activating protein 26	23092
4	rs17674050	137899114	1.511	0.001299	C	0.09524	0.04909	1.966	1.166	3.314	0.01121
12	rs1468674	9639549	1.247	0.00148	G	0.5262	0.4603	1.328	1.015	1.739	0.03869	KLRB1	killer cell lectin-like receptor subfamily B, member 1	3820
13	rs7336863	27177997	0.7918	0.001547	C	0.2958	0.3845	0.626	0.4634	0.8458	0.002285
5	rs248244	179197822	1.592	0.001577	T	0.08115	0.04874	1.832	1.044	3.213	0.03474	C5orf45	chromosome 5 open reading frame 45	51149
												SQSTM1	sequestosome 1	8878
17	rs210826	29800174	0.71	0.001632	G	0.1021	0.1612	0.5796	0.3784	0.8879	0.0122
15	rs4906922	22646980	1.482	0.001679	T	0.09686	0.05957	1.718	1.031	2.862	0.03766	SNRPN	small nuclear ribonucleoprotein polypeptide N	6638
5	rs6859654	13330990	1.245	0.001765	A	0.4398	0.3755	1.382	1.044	1.83	0.02398
13	rs9634346	27149912	0.7935	0.001789	G	0.2958	0.3755	0.6478	0.48	0.8742	0.004531
17	rs210824	29799165	0.7126	0.001828	T	0.1099	0.1643	0.6062	0.399	0.9212	0.01904
7	rs1730146	154532150	0.7988	0.001959	T	0.322	0.4061	0.7263	0.5441	0.9695	0.03001
5	rs3776309	142468337	0.6594	0.002039	A	0.05236	0.1011	0.4589	0.2617	0.8049	0.006585	ARHGAP26	Rho GTPase activating protein 26	23092
18	rs4491635	65337037	1.235	0.002143	A	0.5393	0.4567	1.472	1.088	1.991	0.01218	DOK6	docking protein 6	220164
18	rs12458020	65332189	1.234	0.002174	C	0.5368	0.4547	1.466	1.084	1.984	0.01299	DOK6	docking protein 6	220164
18	rs12969440	65333980	1.234	0.002174	G	0.5368	0.4544	1.469	1.086	1.986	0.01258	DOK6	docking protein 6	220164
18	rs4545912	65331047	1.233	0.002306	T	0.5368	0.4549	1.469	1.086	1.988	0.01259	DOK6	docking protein 6	220164
7	rs4719642	21084005	1.238	0.002319	T	0.445	0.3791	1.458	1.101	1.931	0.008517
7	rs320101	29068416	0.4018	0.002353	A	0.02094	0.05435	0.3682	0.1689	0.8028	0.012	CPVL	carboxypeptidase, vitellogenic-like	54504
8	rs10092658	131049654	1.496	0.00241	T	0.07592	0.03971	2.296	1.249	4.221	0.007443
12	rs4760440	91330328	0.8079	0.002449	G	0.4398	0.5144	0.7249	0.5522	0.9517	0.02051
7	rs1860874	21104956	0.7979	0.002482	C	0.2723	0.3574	0.686	0.5099	0.923	0.0128
5	rs3776317	142446816	0.6483	0.002576	T	0.04211	0.09567	0.4111	0.2219	0.7616	0.004719	ARHGAP26	Rho GTPase activating protein 26	23092
5	rs2408996	126999904	1.251	0.002652	C	0.356	0.2942	1.401	1.036	1.893	0.02856
4	rs6449272	16583116	0.7919	0.002684	C	0.2139	0.3008	0.631	0.4607	0.8644	0.004134
20	rs6033173	11463533	1.278	0.002702	T	0.2644	0.2112	1.402	1.011	1.944	0.04303
1	rs1342160	34577086	0.8093	0.002798	G	0.356	0.4404	0.7428	0.555	0.9941	0.04553
7	rs10278819	91895256	0.41	0.003055	T	0.08901	0.1336	0.602	0.3795	0.955	0.03113
14	rs7202	72812034	0.7938	0.003109	C	0.233	0.3051	0.655	0.478	0.8976	0.008481	NUMB	numb homolog (Drosophila)	8650
6	rs988973	22666801	0.7695	0.003159	A	0.144	0.2076	0.6026	0.4109	0.8836	0.009505
15	rs8024448	34502798	0.683	0.003232	G	0.06283	0.09964	0.5481	0.326	0.9215	0.02329
21	rs2838659	44952666	0.7829	0.003234	G	0.2068	0.2527	0.7038	0.5095	0.972	0.033	TSPEAR	thrombospondin-type laminin G domain and EAR repeats	54084
15	rs12440636	24153690	0.7527	0.003244	C	0.1289	0.1957	0.6748	0.4624	0.9849	0.04144
9	rs10991063	105860023	1.227	0.003268	C	0.4293	0.3682	1.394	1.054	1.843	0.02001
8	rs17174717	26234355	0.5884	0.003298	A	0.03927	0.06884	0.4314	0.2216	0.84	0.01341	PPP2R2A	protein phosphatase 2, regulatory subunit B, alpha	5520
3	rs11916013	181682639	1.448	0.003345	T	0.09162	0.05776	1.792	1.052	3.054	0.03185
4	rs6856771	182818680	1.225	0.003375	T	0.4921	0.3827	1.571	1.184	2.085	0.001758
3	rs16823443	116194043	1.383	0.003485	A	0.144	0.1047	1.544	1.004	2.373	0.04784	ZBTB20	zinc finger and BTB domain containing 20	26137
1	rs2453200	242323217	1.235	0.003519	G	0.3429	0.2782	1.354	1.001	1.831	0.04932
1	rs11579488	172208240	1.484	0.00356	C	0.09686	0.05957	1.846	1.089	3.13	0.02278	RC3H1	ring finger and CCCH-type domains 1	149041
1	rs1321106	115410726	1.228	0.003669	C	0.3743	0.3116	1.412	1.058	1.885	0.0193	TSPAN2	tetraspanin 2	10100
6	rs7763360	42147550	0.6533	0.003839	A	0.05789	0.09058	0.5641	0.3214	0.9902	0.04612	TAF8	TAF8 RNA polymerase II, TATA box binding protein (TBP)-associated factor, 43kDa	129685
8	rs17309613	26276517	0.5941	0.003939	T	0.03927	0.06498	0.453	0.2317	0.8857	0.02063	PPP2R2A	protein phosphatase 2, regulatory subunit B, alpha	5520
8	rs13264072	130003293	1.364	0.004154	C	0.1257	0.0722	1.943	1.223	3.087	0.004934
7	rs4723357	34379214	0.7305	0.004381	C	0.09686	0.1534	0.6252	0.4047	0.966	0.03435
2	rs10204602	184987332	1.241	0.004391	G	0.3508	0.288	1.425	1.064	1.907	0.01731
2	rs11123239	114811958	1.231	0.004398	A	0.3455	0.2708	1.431	1.059	1.936	0.01979
21	rs4817966	39159632	0.8071	0.004458	C	0.2937	0.3592	0.7268	0.5474	0.9648	0.02726
12	rs2701129	50715744	0.6917	0.004501	A	0.08639	0.1318	0.565	0.3522	0.9064	0.01791	NR4A1	nuclear receptor subfamily 4, group A, member 1	3164
18	rs4525572	23670243	0.8125	0.004572	G	0.3979	0.4711	0.7282	0.5505	0.9632	0.02626
18	rs4462688	23673446	0.8129	0.004592	A	0.4005	0.4747	0.7341	0.5553	0.9703	0.0299
3	rs13059854	130946227	1.446	0.004621	C	0.1005	0.06137	1.882	1.135	3.12	0.01428	TMCC1	transmembrane and coiled-coil domain family 1	23023
12	rs6538329	91348724	0.8188	0.004701	G	0.4424	0.5126	0.7339	0.5585	0.9644	0.02641	CLLU1	chronic lymphocytic leukemia up-regulated 1	574028
14	rs847301	71771434	0.6285	0.005134	T	0.03158	0.06859	0.4703	0.2382	0.9287	0.02978	RGS6	regulator of G-protein signaling 6	9628
13	rs9551772	29374636	1.504	0.005238	T	0.06021	0.03249	2.065	1.069	3.99	0.03095
2	rs7588228	184899533	1.227	0.005297	A	0.3534	0.2971	1.351	1.019	1.792	0.03666
6	rs6938780	22664770	0.7779	0.005318	C	0.1335	0.204	0.5703	0.3866	0.8415	0.004659
5	rs4546368	148519293	0.82	0.005344	T	0.4058	0.4692	0.7486	0.5701	0.9828	0.03709	ABLIM3	actin binding LIM protein family, member 3	22885
5	rs13153960	13331199	1.244	0.005452	T	0.2461	0.1949	1.411	1.018	1.956	0.03865
6	rs17078341	148773527	1.252	0.005506	G	0.2539	0.1949	1.398	1.003	1.948	0.04794	SASH1	SAM and SH3 domain containing 1	23328
7	rs7778918	11580110	0.8087	0.00556	A	0.3037	0.352	0.727	0.5286	0.9998	0.04984	THSD7A	thrombospondin, type I, domain containing 7A	221981
1	rs10489277	171067428	1.309	0.005622	G	0.1832	0.1119	1.702	1.167	2.482	0.005743
2	rs7561599	184906701	1.226	0.005655	A	0.3526	0.2953	1.362	1.025	1.81	0.0329
8	rs922279	140967848	0.8215	0.005725	C	0.4005	0.4601	0.7272	0.5506	0.9604	0.02477	TRAPPC9	trafficking protein particle complex 9	83696
10	rs11198819	120950692	1.227	0.005776	G	0.3325	0.2527	1.46	1.083	1.967	0.01294
8	rs4736111	140966275	0.822	0.005783	C	0.4136	0.4783	0.714	0.5395	0.9448	0.01842	TRAPPC9	trafficking protein particle complex 9	83696
14	rs17102601	64859324	0.7596	0.005917	A	0.123	0.157	0.6736	0.4557	0.9957	0.04754
10	rs11258522	13769825	1.572	0.005943	A	0.0733	0.04332	1.892	1.052	3.406	0.03337	FRMD4A	FERM domain containing 4A	55691
7	rs7779528	11580505	0.81	0.005963	A	0.3037	0.3538	0.7206	0.5237	0.9915	0.04415	THSD7A	thrombospondin, type I, domain containing 7A	221981
5	rs6874084	132649388	1.261	0.00597	T	0.2147	0.1552	1.492	1.044	2.132	0.02826	FSTL4	follistatin-like 4	23105
6	rs9357347	41258569	0.8031	0.00608	A	0.2408	0.3285	0.6038	0.4419	0.825	0.001538
6	rs1156404	70797027	1.238	0.006085	T	0.4895	0.4332	1.327	1.008	1.749	0.04408	COL19A1	collagen, type XIX, alpha 1	1310
4	rs4507375	125232440	1.244	0.006109	T	0.2723	0.212	1.43	1.028	1.99	0.03364
10	rs1948837	53576804	1.559	0.006122	G	0.06021	0.03971	1.887	1.015	3.508	0.04472	PRKG1	protein kinase, cGMP-dependent, type I	5592
7	rs17764093	34485718	1.343	0.006137	G	0.1361	0.09206	1.645	1.075	2.519	0.02193	AAA1	asthma-associated alternatively spliced gene 1	404744
12	rs1870918	25825462	1.312	0.006181	C	0.1754	0.1268	1.542	1.044	2.276	0.0295
17	rs11867369	29243349	1.354	0.006183	C	0.1073	0.07455	1.694	1.032	2.782	0.03728	ACCN1	amiloride-sensitive cation channel 1, neuronal	40
9	rs630103	105826685	1.205	0.006243	A	0.5079	0.4377	1.393	1.059	1.832	0.01764
8	rs4922132	20054438	1.273	0.006316	T	0.2105	0.139	1.659	1.148	2.398	0.007086	SLC18A1	solute carrier family 18, member 1	6570
5	rs10519941	126808243	1.211	0.006456	C	0.4398	0.3664	1.357	1.035	1.778	0.02692	MEGF10	multiple EGF-like-domains 10	84466
4	rs1903032	180915158	1.215	0.00661	G	0.3796	0.308	1.43	1.069	1.914	0.01597
5	rs4569829	51449500	1.211	0.006845	A	0.4529	0.3989	1.358	1.015	1.817	0.03917
8	rs12547884	10032925	0.7799	0.006852	A	0.1832	0.2581	0.6602	0.4707	0.9261	0.0162	MSRA	methionine sulfoxide reductase A	4482
4	rs11726913	16605181	0.8256	0.007	C	0.3141	0.3953	0.7009	0.5293	0.9282	0.01314
12	rs16929452	25863384	1.279	0.007015	G	0.2016	0.1336	1.676	1.147	2.45	0.00765
7	rs12532292	21125473	0.8214	0.007193	G	0.2932	0.3628	0.7244	0.5375	0.9764	0.03429
18	rs2958187	51311341	1.209	0.007247	A	0.4293	0.3574	1.416	1.069	1.877	0.01545	TCF4	transcription factor 4	6925
7	rs2302006	75280666	0.7837	0.007265	A	0.1702	0.2365	0.697	0.4887	0.9942	0.04634	CCL24	chemokine (C-C motif) ligand 24	6369
18	rs4558501	62070600	0.8156	0.007371	G	0.301	0.3574	0.7198	0.5369	0.9648	0.02785
18	rs725827	62073206	0.8156	0.007401	C	0.301	0.3592	0.7155	0.5337	0.9593	0.02524
10	rs10829518	130605379	0.8162	0.007445	A	0.2723	0.3375	0.6973	0.5172	0.9401	0.01801
13	rs9317221	61586211	0.827	0.007477	G	0.3508	0.4206	0.7162	0.538	0.9533	0.02217
10	rs718767	77452141	0.8185	0.007583	C	0.3037	0.4007	0.649	0.4815	0.8746	0.004512	C10orf11	chromosome 10 open reading frame 11	83938
10	rs4933218	93422612	0.7884	0.007604	C	0.1571	0.2166	0.6475	0.4566	0.9181	0.01469
4	rs11947481	78033233	1.254	0.007612	A	0.2395	0.1841	1.423	1.021	1.982	0.03703
12	rs11048238	25825649	1.303	0.007719	G	0.1649	0.1119	1.627	1.088	2.431	0.01762
3	rs4621371	180170620	1.231	0.007787	G	0.3194	0.2509	1.428	1.06	1.922	0.01891
7	rs17679859	21128344	0.8232	0.007794	G	0.2932	0.3646	0.7208	0.5353	0.9707	0.0311
15	rs7350780	24164063	0.7674	0.00783	C	0.1126	0.1859	0.6074	0.4084	0.9034	0.01383
10	rs11595972	126559269	0.7633	0.008	T	0.1658	0.2383	0.5768	0.3983	0.8353	0.003583
16	rs11864841	13533016	1.375	0.008195	A	0.09686	0.06679	1.662	1.014	2.726	0.04407
12	rs2077857	106942437	0.8249	0.00822	C	0.3455	0.4513	0.5937	0.4417	0.7979	0.000546
1	rs3820145	201458760	0.7827	0.008415	A	0.1728	0.2329	0.6188	0.4287	0.8934	0.01042	CHIT1	chitinase 1	1118
18	rs663118	51467830	0.829	0.008533	C	0.3717	0.4404	0.7567	0.5757	0.9946	0.0456
10	rs7922288	129686236	1.27	0.008617	C	0.2042	0.1516	1.474	1.036	2.099	0.03122	PTPRE	protein tyrosine phosphatase, receptor type, E	5791
5	rs7700799	13359035	1.229	0.008624	C	0.2474	0.192	1.449	1.045	2.011	0.02625
2	rs7559678	98121684	1.205	0.008747	T	0.4529	0.3863	1.328	1.003	1.759	0.04798	VWA3B	von Willebrand factor A domain containing 3B	200403
1	rs4649314	231636367	0.8131	0.008771	C	0.2541	0.3664	0.532	0.3859	0.7336	0.000118
9	rs10760851	103994345	1.215	0.008774	T	0.3455	0.278	1.421	1.05	1.923	0.02276
2	rs2138432	124304493	1.211	0.008808	C	0.3482	0.296	1.331	1.008	1.759	0.04396
9	rs4072357	89688030	0.8279	0.008847	C	0.3979	0.4657	0.7064	0.5346	0.9335	0.01451	C9orf79	chromosome 9 open reading frame 79	286234
13	rs9507210	23466638	1.216	0.008849	A	0.3079	0.2401	1.405	1.035	1.907	0.02912
3	rs9867478	181524772	1.359	0.00894	G	0.123	0.08303	1.644	1.044	2.59	0.03206
12	rs11181598	41313878	1.201	0.008962	A	0.4817	0.4025	1.558	1.167	2.079	0.002599
1	rs387831	76747607	1.209	0.00899	C	0.4503	0.3953	1.349	1.017	1.79	0.03789	ST6GALNAC3	ST6 (alpha-N-acetyl-neuraminyl-2,3-beta-galactosyl-1, 3)-N-acetylgalactosaminide alpha-2,6-sialyltransferase 3	256435
3	rs1372427	77451048	0.743	0.009023	A	0.09686	0.1444	0.6115	0.3967	0.9426	0.02591	ROBO2	roundabout, axon guidance receptor, homolog 2	6092
21	rs162370	43756249	1.226	0.009025	T	0.3158	0.2545	1.479	1.085	2.016	0.01341
5	rs2197495	13289731	1.231	0.009035	T	0.2395	0.1877	1.475	1.057	2.058	0.02229
6	rs237012	149770891	1.201	0.009155	A	0.534	0.444	1.346	1.015	1.784	0.03889	TAB2	TGF-beta activated kinase 1/MAP3K7 binding protein 2	23118
10	rs7898044	36709350	1.207	0.009196	T	0.4058	0.3375	1.358	1.02	1.808	0.03632
3	rs7616006	12242648	1.2	0.009237	G	0.4895	0.3859	1.467	1.116	1.929	0.006066
1	rs2926178	214480348	0.7062	0.009278	T	0.07592	0.1119	0.5491	0.338	0.8921	0.01546	USH2A	Usher syndrome 2A	7399
1	rs619803	214474706	0.7062	0.009278	G	0.07592	0.1119	0.5491	0.338	0.8921	0.01546	USH2A	Usher syndrome 2A	7399
3	rs6437568	106371068	1.232	0.009335	T	0.2827	0.2148	1.503	1.099	2.054	0.01062
16	rs9927565	48456207	0.832	0.009423	T	0.3325	0.3773	0.7331	0.545	0.9861	0.04009
16	rs204089	76184361	0.8233	0.009442	G	0.3037	0.3718	0.7435	0.5578	0.9911	0.04329
18	rs9964672	24099897	0.8323	0.009486	A	0.4581	0.5162	0.7527	0.5725	0.9896	0.04187
8	rs2978056	134693776	0.7926	0.009491	C	0.1675	0.2383	0.6266	0.4414	0.8894	0.008909
16	rs13330987	74768987	0.8121	0.009548	C	0.2184	0.2891	0.7087	0.5104	0.9839	0.0397
3	rs4678205	123876519	0.7935	0.009571	A	0.1623	0.2148	0.653	0.4547	0.9377	0.02098
9	rs10869954	79481827	1.203	0.009675	G	0.5262	0.4711	1.315	1.003	1.724	0.04723
4	rs853721	149985078	0.8171	0.009693	A	0.2565	0.3105	0.7227	0.5256	0.9936	0.04558
3	rs1112930	160158655	0.791	0.009703	T	0.1335	0.1877	0.6863	0.473	0.9959	0.04755
3	rs12695108	106371877	1.231	0.009706	C	0.2827	0.2184	1.488	1.089	2.033	0.01261
18	rs1115947	62066996	0.8216	0.00972	T	0.3037	0.3605	0.7229	0.5397	0.9682	0.02949
10	rs1317790	28419610	1.375	0.00984	T	0.1178	0.07762	1.613	1.012	2.57	0.04439	MPP7	membrane protein, palmitoylated 7	143098
11	rs4910021	11557603	1.36	0.00987	C	0.1152	0.06703	1.744	1.084	2.806	0.02196	GALNTL4	UDP-N-acetyl-alpha-D-galactosamine:polypeptide N-acetylgalactosaminyltransferase-like 4	374378
6	rs6570428	96390390	0.8306	0.009982	C	0.3743	0.444	0.7301	0.5502	0.9688	0.02928
6	rs17631613	10294275	0.8039	0.0101	G	0.1947	0.2599	0.6969	0.502	0.9675	0.03097
5	rs4702641	9769840	1.331	0.01014	C	0.1466	0.09386	1.772	1.162	2.703	0.007872	LOC285692	hypothetical LOC285692	285692
3	rs4553956	191016466	0.8113	0.01016	T	0.2196	0.2798	0.6979	0.5071	0.9603	0.02719	TP63	tumor protein p63	8626
1	rs3820580	57256093	1.212	0.01035	A	0.3691	0.2852	1.641	1.208	2.229	0.001525	DAB1	disabled homolog 1	1600
21	rs2832643	30450088	0.7983	0.0104	T	0.2356	0.3069	0.7024	0.5192	0.9503	0.02199
11	rs1726744	73543430	1.193	0.01057	C	0.5524	0.4603	1.471	1.118	1.936	0.005775	C2CD3	C2 calcium-dependent domain containing 3	26005
8	rs8178179	48907680	1.424	0.01068	C	0.07592	0.0361	2.241	1.203	4.177	0.01103	PRKDC	protein kinase, DNA-activated, catalytic polypeptide	5591
11	rs471931	70187425	1.196	0.0107	C	0.5314	0.4531	1.531	1.141	2.055	0.004536	SHANK2	SH3 and multiple ankyrin repeat domains 2	22941
15	rs10520676	86510642	0.8046	0.01097	G	0.178	0.2419	0.6411	0.4554	0.9026	0.01087	NTRK3	neurotrophic tyrosine kinase, receptor, type 3	4916
